# Supplementary material for: Transcriptome Sequencing and Comparative Analysis of Saccharina japonica (Laminariales, Phaeophyceae) under Blue Light Induction
Source: PLoS One. 2012 Jun 27;7(6):e39704. doi: 10.1371/journal.pone.0039704 (PMC3384632; doi:10.1371/journal.pone.0039704)
Supplement: File S1 — Primers for relative quantitative realtime PCR. Primers were designed from the sequences of the S. japonica transcriptome library by using Primer Premier 5.0. (XLS) [file pone.0039704.s001.xls]

## Sheet: Sheet1
File S1 ALL primers used in our validation analysis
Primers used for three BL photoreceptor unigenes
BL receptor (1)-F (5’-3’)	GAATCAAAGGAACCGAACTG
BL receptor (1)-R (5’-3’)	TAGCCCGTCAACGTCAAA
BL receptor (2)-F (5’-3’)	GCGGTAGTTGAGGAGGCA
BL receptor (2)-R (5’-3’)	TGTGAGCGACGACTTTGT
BL receptor (3)-F (5’-3’)	TTCTCGTAGCCAGTAAACCG
BL receptor (3)-R (5’-3’)	GAGCGTCAAGGATACCATAC
Primer used for two ZTL/FKF1/LKP2 unigenes
ZTL/FKF1/LKP2 (1)-F1 (5’-3’)	GGTTGTACCCAGTCATATCCA
ZTL/FKF1/LKP2 (1)-R1 (5’-3’)	GTGCCTCAAGCCATCGTC
ZTL/FKF1/LKP2 (2)-F1 (5’-3’)	TGTCAGGACCTTGCAGAAACC
ZTL/FKF1/LKP2 (2)-R1 (5’-3’)	CCTCAGATGCCAGACAACCC
Primers used for CK2α unigene
CK2α-F (5’-3’)	TCATTGGGCTGCATGTTC
CK2α-R (5’-3’)	TGCTGGTTCTCAGGGTTG
Primers used for APR 5/ APR 7 /APR 9 unigene
APR-F (5’-3’)	TAGGGATGACCATACCAC
APR-R (5’-3’)	AAGCGAACAACAAAGTGA
Primers used for Polyketide Synthase unigene
Polyketide Synthase-F (5’-3’)	TCTCCCACCACCAATCACA
Polyketide Synthase-R (5’-3’)	TGGACAGAAGGCTCCGTAA
Primers used for COP 9 signalosome complex subunit unigene
COP 9 -F (5’-3’)	CCTGTCCACCAACCCTTAC
COP 9 -R (5’-3’)	GTCTGCTTGCGCTTCTGT
Primers used for DET1 unigene
DET1-F (5’-3’)	AAGTTCCCGAAGTCCAGTT
DET1-R (5’-3’)	CCTCAAGATCACCGACAAAG
Primers used for deoxyribodipyrimidine photolyase unigene
photolyase-F (5’-3’)	GTAGCCGTTGTGACGGACAT
photolyase-R (5’-3’)	GGCTCAGCTCGGGAATAGTT
Primers used for the control gene
β-actin-F (5’-3’)	GACGGGTAAGGAAGAACGG
β-actin-R (5’-3’)	GGGACAACCAAAACAAGGGCAGGAT
