# Supplementary material for: Transcriptome Sequencing and Comparative Analysis of Saccharina japonica (Laminariales, Phaeophyceae) under Blue Light Induction
Source: PLoS One. 2012 Jun 27;7(6):e39704. doi: 10.1371/journal.pone.0039704 (PMC3384632; doi:10.1371/journal.pone.0039704)
Supplement: File S3 — Details on 25,924 unigenes annotated in the transcriptome of S. japonica. (XLS) [file pone.0039704.s003.xls]

## Sheet: 25,924 annotated unigenes 
File S3 Details on 25,924 unigenes annotated in the transcriptome of S. japonica
GeneID	Gene Length	Gene Description
Unigene10001	1459	HMW glutenin subunit
Unigene10006	425	Os03g0202300
Unigene10012	210	30S ribosomal protein
Unigene10016	270	elongation factor Tu
Unigene10018	717	DEAD/DEAH box helicase
Unigene10019	298	conserved unknown protein
Unigene10027	1117	channelrhodopsin-1
Unigene10033	333	probable kinase
Unigene10034	362	EsV-1-166
Unigene10036	574	phosphotransferase subunit
Unigene10043	553	alpha-gliadin
Unigene10045	435	similar to Fe65
Unigene10046	264	transducin family protein
Unigene10052	358	hypothetical protein
Unigene10053	364	leucine-rich repeat family protein
Unigene10054	279	Os05g0364600
Unigene10061	479	SNARE
Unigene10065	482	expressed unknown protein
Unigene1006	671	proline-rich family protein
Unigene10071	284	expressed unknown protein
Unigene10072	325	Cysteinyl-tRNA synthetase
Unigene10078	277	conserved unknown protein
Unigene10091	336	conserved unknown protein
Unigene10093	534	conserved unknown protein
Unigene10098	283	conserved unknown protein
Unigene10110	564	serine threonine phosphatase
Unigene10114	297	DEAD box helicase
Unigene10115	1206	RNA polymerase alpha chain
Unigene10119	1157	transferase component
Unigene1011	1295	trehalose 6-phosphate synthase
Unigene10120	430	Tyrosine kinase
Unigene10121	734	phenylalanyl-tRNA synthetase
Unigene10122	282	zinc finger-like protein
Unigene1012	948	expressed unknown protein
Unigene10133	751	peroxidase
Unigene10135	381	peptidyl-prolyl cis-trans isomerase
Unigene10136	512	vegetative cell wall protein
Unigene10140	338	pathogenesis-related protein
Unigene10143	416	mucin-like protein
Unigene10145	1078	phosphate ABC transporter
Unigene10158	846	Na-ATPase
Unigene10159	262	splicing factor
Unigene1015	676	transcription factor protein
Unigene10160	604	conserved unknown protein
Unigene10161	267	conserved unknown protein
Unigene10162	380	hypothetical protein
Unigene10163	432	pentatricopeptide protein
Unigene10164	456	protein kinase
Unigene10165	1022	plus agglutinin
Unigene10166	342	beta-tubulin folding cofactor
Unigene10170	460	histone
Unigene10171	847	n/a
Unigene10172	255	expressed unknown protein
Unigene10173	441	conserved unknown protein
Unigene10176	392	period clock protein
Unigene1017	1119	aldo/keto reductase
Unigene10188	373	conserved unknown protein
Unigene1018	566	DnaJ-like protein
Unigene10190	272	sensitive Golgi protein
Unigene10192	471	Chloroplast conserved protein
Unigene10193	739	ring finger protein
Unigene10196	385	Ngdn protein
Unigene10197	681	OSJNBa0043L24.5
Unigene1019	783	OSIGBa0155K17.12
Unigene10200	559	phosphoenolpyruvate carboxylase
Unigene10203	332	membrane protein
Unigene10205	560	conserved unknown protein
Unigene10208	583	hypothetical protein
Unigene10211	292	DEAH-box RNA helicase
Unigene10214	327	tRNA pseudouridine synthase B
Unigene10215	366	NB-ARC and TPR repeat-containing protein
Unigene10220	358	hypothetical protein
Unigene10231	787	profilin
Unigene10234	530	putative transposon protein
Unigene10236	427	hypothetical protein
Unigene10240	368	ribosomal protein
Unigene10245	520	probable hemoglobin protein
Unigene10249	528	conserved unknown protein
Unigene10250	730	set domain protein
Unigene10252	1157	probable cell surface glycoprotein
Unigene1025	597	alpha gliadin
Unigene10261	351	conserved unknown protein
Unigene10266	367	reductase
Unigene10267	624	putative phospholipase
Unigene10269	595	expressed unknown protein
Unigene10274	429	conserved unknown protein
Unigene10277	1059	predicted protein
Unigene10287	333	conserved unknown protein
Unigene1028	1433	zinc finger
Unigene10298	882	F27J15.26
Unigene10299	379	Os02g0759800
Unigene102	1939	hydroxyproline-rich glycoprotein precursor
Unigene10302	379	predicted protein
Unigene10306	371	STYLOSA protein
Unigene10307	598	conserved unknown protein
Unigene10309	522	ABC transporter
Unigene1030	593	Glutamine synthetase
Unigene10312	838	myb family transcription factor
Unigene10315	1179	pathogenesis-related protein
Unigene10318	855	conserved unknown protein
Unigene10324	332	conserved unknown protei
Unigene10326	1057	structural constituent of cell wall
Unigene10328	428	expressed unknown protein
Unigene10333	570	protease of the insulinase family
Unigene10338	327	conserved unknown protein
Unigene10339	937	alpha-gliadin
Unigene10341	591	GTPase
Unigene10342	381	expressed unknown protein
Unigene10345	1063	virus EBNA-1-like protein
Unigene10346	475	expressed unknown protein
Unigene10352	566	BAC19.13
Unigene10360	406	histone
Unigene1036	793	hypothetical protein
Unigene10375	505	ATP binding protein
Unigene10376	593	dolichyl pyrophosphate
Unigene10380	469	expressed unknown protein
Unigene10383	1064	expressed unknown protein
Unigene1038	1319	polyadenylate binding protein
Unigene10392	387	CRAL/TRIO domain containing protein
Unigene10393	364	CBS domain-containing protein
Unigene10399	369	conserved unknown protein
Unigene1039	854	vegetative cell wall protein
Unigene103	3373	expressed unknown protein
Unigene10403	393	methyltransferase
Unigene10404	408	expressed unknown protein
Unigene10407	367	conserved unknown protein
Unigene10408	1104	YLP motif containing
Unigene10409	414	conserved unknown protein
Unigene10414	322	conserved unknown protein
Unigene10416	422	pescadillo-like protein
Unigene10418	672	Os01g0959000
Unigene10419	570	expressed protein
Unigene10422	2104	Isocitrate lyase
Unigene10423	583	esterase/lipase
Unigene10428	1437	Os05g0164100
Unigene10436	1488	fumarate hydratase
Unigene1043	1067	minus agglutinin
Unigene10445	534	RegA-like protein
Unigene10446	671	ALG2-interacting protein
Unigene10449	327	Os02g0761200
Unigene10452	1246	serine/threonine-protein phosphatase
Unigene10456	679	Os06g0486000
Unigene1045	962	unnamed protein product
Unigene10461	393	nucleoporin 98
Unigene10465	559	hypothetical protein OsI_31969
Unigene10466	712	proline-rich family protein
Unigene10467	454	expressed unknown protein
Unigene10471	417	phosphotransferase
Unigene10473	388	hypothetical protein
Unigene10474	359	DEAH-box RNA helicase
Unigene10477	577	ribosomal protein
Unigene10480	506	polyadenylate-binding protein
Unigene10482	785	ATP-binding Cassette (ABC) superfamily
Unigene10485	377	nuclear transcription factor
Unigene10486	895	YHS domain-containing protein
Unigene10487	524	P0497A05.11
Unigene10488	273	cell wall protein
Unigene1048	610	calcyphosine-like protein
Unigene10491	370	conserved hypothetical protein
Unigene10497	326	RAB family GTPase
Unigene1049	581	conserved unknown protein
Unigene104	2909	asn/thr-rich large protein family protein
Unigene10500	863	leucine rich repeat protein
Unigene10503	436	ferredoxin-dependent glutamate synthase
Unigene10504	323	Os09g0375900
Unigene1050	1140	Os05g0597150
Unigene10511	418	expressed unknown protein
Unigene10512	420	expressed unknown protein
Unigene10515	1379	novel protein
Unigene10516	314	glyoxal or galactose oxidase
Unigene1051	889	AAA ATPase domain
Unigene10523	355	expressed unknown protein
Unigene10525	682	expressed unknown protein
Unigene10527	1698	SR45; RNA binding
Unigene10529	311	proline-rich family protein
Unigene1052	1167	hypothetical protein
Unigene10531	328	pyruvate-formate lyase
Unigene10532	1059	Os07g0192900
Unigene10533	505	phosphoribitol ligase subunit
Unigene10544	1176	FACT complex subunit
Unigene10545	586	NB-ARC and TPR repeat-containig protein
Unigene10552	640	conserved unknown protein
Unigene10553	563	NADH dehydrogenase subunit
Unigene10554	518	DNA binding protein
Unigene10557	346	hypothetical protein
Unigene10558	517	conserved unknown protein
Unigene10559	698	hydroxyproline-rich glycoprotein-like
Unigene10563	549	putative U1 small nuclear ribonucleoprotein
Unigene10566	449	alpha-gliadin
Unigene10569	275	hydroxyproline-rich glycoprotein
Unigene10573	343	predicted protein
Unigene10579	353	conserved unknown protein
Unigene1057	652	hypothetical protein
Unigene10583	489	UPF0374 protein
Unigene10587	291	reductase
Unigene1058	1264	ubiquitin-protein ligase
Unigene10592	745	Os11g0686200
Unigene10596	359	Ewing sarcoma breakpoint region
Unigene10597	684	magnesium-protoporphyrin cyclase
Unigene10598	578	expressed protein
Unigene10600	316	aquaporin
Unigene10604	905	uncharacterized protein
Unigene10606	662	Os06g0681200
Unigene10608	334	expressed unknown protein
Unigene10617	450	Os08g0326100
Unigene10622	655	uncharacterized serine-rich protein
Unigene10625	920	nucleic acidbinding protein
Unigene1062	892	thylakoid lumenal protein
Unigene10631	1649	conserved unknown protein
Unigene10633	2425	phosphatase
Unigene10634	401	domain repeat protein
Unigene10636	370	probable binding protein
Unigene10644	375	set domain protein
Unigene10645	394	hypothetical protein
Unigene10646	748	RNA-binding protein
Unigene10649	588	expressed unknown protein
Unigene10653	368	conserved unknown protein
Unigene10654	497	pherophorin protein
Unigene1065	1344	conserved unknown protein
Unigene10662	756	expressed unknown protein
Unigene10663	421	hypothetical protein
Unigene10664	478	HEP200 protein
Unigene10666	419	heat shock protein
Unigene1066	510	flagellar associated protein
Unigene10672	399	hypothetical protein
Unigene10673	601	Os10g0561000
Unigene10680	521	membrane coat complex
Unigene10683	340	conserved unknown protein
Unigene10685	1054	probable cell surface glycoprotein
Unigene10687	576	receptor-like protein
Unigene10688	1636	conserved unknown protein
Unigene10690	347	conserved unknown protein
Unigene10692	333	gamma-gliadin
Unigene10693	390	pherophorin like protein
Unigene10696	348	expressed unknown protein
Unigene10702	683	phosphoinositide binding
Unigene10703	371	monooxygenase
Unigene10704	502	conserved unknown protein
Unigene10705	337	Os02g0793000
Unigene10706	686	antigenic determinant of recA protein
Unigene10710	408	expressed unknown protein
Unigene10712	440	similar to A-kinase anchoring protein
Unigene10716	427	subunit of VPS-C complex
Unigene1071	838	ATP synthase gamma chain
Unigene10721	1322	geranylgeranyl transferase
Unigene10723	2506	extracellular matrix glycoprotein
Unigene10726	1228	xylosyltransferase
Unigene10734	1615	putative endonuclease
Unigene10735	3083	OSJNBa0065O17.9
Unigene10736	5487	expressed unknown protein
Unigene10737	2283	RNase L inhibitor-like protein
Unigene10744	3317	eukaryotic initiation factor
Unigene10745	1540	Os05g0567400
Unigene10746	3240	rRNA methyltransferase
Unigene10747	1671	Calreticulin
Unigene10748	4311	coated vesiclemembrane protein
Unigene10749	4015	50S ribosomal protein
Unigene10751	2330	expressed unknown protein
Unigene10752	3176	copia-type polyprotein
Unigene10754	2178	expressed unknown protein
Unigene10755	1169	antibiotic biosynthesis
Unigene10758	2486	exosome complex exonucleasea
Unigene10759	491	alpha-Glucosidase II
Unigene10760	1528	alpha-Glucosidase II
Unigene10762	688	hydrolase family protein
Unigene10763	1785	hydrolase family protein
Unigene10765	2448	UBX domain-containing protein
Unigene10766	4190	glucanase
Unigene10768	1317	NB-ARC and TPR repeat-containing protein
Unigene10769	1319	NB-ARC and TPR repeat-containing protein
Unigene1076	517	binding
Unigene10773	755	O-methyltransferase
Unigene10776	1937	SAD1p
Unigene10777	3210	dicer-like protein
Unigene10778	3593	mitochondrial substrate carrier family protein
Unigene10781	1566	expressed unknown protein
Unigene10782	3434	transmembrane protein
Unigene10783	5970	regulator of chromosome protein
Unigene10784	3019	coatomer subunit alpha
Unigene10785	3468	proline dehydrogenase
Unigene10789	3967	minus agglutinin
Unigene10790	2883	decarboxylase
Unigene10792	2989	imm upregulated
Unigene10795	1504	expressed unknown protein
Unigene107	3730	Os08g0389500
Unigene10800	2335	Os11g0657400
Unigene10801	3465	DMT superfamily
Unigene10804	1687	signal peptide peptidase
Unigene10806	3354	Calnexin
Unigene10807	2667	initiation factor subunit
Unigene10808	2560	EsV-1-166
Unigene1080	1103	EsV-1-7
Unigene10810	2462	zeta-carotene desaturase
Unigene10811	3391	mannuronan C-5-epimerase
Unigene10812	3534	subunit of signal recognition receptor
Unigene10813	1000	expressed unknown protein
Unigene10814	1992	conserved unknown protein
Unigene10818	1816	PFE18 protein
Unigene10819	2879	formin 2A
Unigene10820	1069	putative lipoprotein
Unigene10821	2188	cellular protein
Unigene10824	1176	chloroplastic protein
Unigene10825	2092	conserved unknown protein
Unigene10826	2607	conserved secreted protein
Unigene10827	3005	phytochelatin synthase
Unigene10828	2980	expressed unknown protein
Unigene10829	2959	Os05g0512400
Unigene10830	1848	inositol-3-phosphate synthase
Unigene10831	2328	acetylornithine aminotransferase
Unigene10832	817	expressed unknown protein
Unigene10833	3023	conserved unknown protein
Unigene10836	1567	hypothetical protein
Unigene10837	2357	hypothetical protein
Unigene10841	2857	protein disulfide isomerase
Unigene10846	3046	Endo-1,3-beta-glucanase
Unigene10847	1409	conserved unknown protein
Unigene10848	1926	proteasome family protein
Unigene10849	3092	cell wall protein
Unigene1084	544	expressed unknown protein
Unigene10851	1366	UPF0016 protein 4
Unigene10852	2726	predicted protein
Unigene10853	2124	lipase
Unigene10854	2323	asn/thr-rich large protein
Unigene10855	1968	LEUNIG
Unigene10858	812	Os08g0108300
Unigene1085	887	binding
Unigene10863	1946	YbaK/prolyl-tRNA synthetase-like protein
Unigene10864	2450	EsV-1-7
Unigene10867	2097	mitochondrial phosphate carrier protein
Unigene10868	3069	expressed unknown protein
Unigene10869	2914	EsV-1-166
Unigene1086	1590	hypothetical protein
Unigene10870	2477	ATP-citrate synthase
Unigene10871	1412	conserved secreted protein
Unigene10872	2081	PsSNEL2
Unigene10873	1806	serine/threonine phosphatase
Unigene10874	2587	nitrite transporter NAR1
Unigene10875	2153	dihydroxyacetone kinase
Unigene10876	2471	transmembrane protein
Unigene10877	2136	large subunit GTPase 1 homolog
Unigene10883	3525	uncharacterized protein
Unigene10884	356	Golgin subfamily member
Unigene10886	2641	expressed unknown protein
Unigene10887	3399	Mucin-5AC
Unigene10888	1215	predicted unusual protein kinase
Unigene1088	1110	HAM group protein
Unigene10892	2810	transcriptional regulator-like protein
Unigene10895	2135	proline-rich protein
Unigene10899	1427	protein serine/threonine kinase
Unigene1089	533	MUC-1
Unigene108	1690	putative LuxR domain protein
Unigene10900	1058	ATP-binding Cassette (ABC) Superfamily
Unigene10901	895	EsV-1-166
Unigene10902	2078	Na+ symporter family
Unigene10905	1135	kinase
Unigene10906	560	hypothetical protein
Unigene10908	2874	expressed unknown protein
Unigene10909	1460	eukaryotic initiation factor
Unigene1090	818	conserved unknown protein
Unigene10913	709	pherophorin-dz1 protein
Unigene10914	2918	predicted protein
Unigene10917	2213	Endo-1,3-beta-glucanase
Unigene1091	1211	glycine-rich protein
Unigene10924	2317	AT5g04810/MUK11_13
Unigene10925	1515	Leucyl aminopeptidase
Unigene10926	2751	Aspartyl-tRNA synthetase
Unigene10927	1391	conserved unknown protein
Unigene10928	1890	RNA binding protein
Unigene10930	2776	Os11g0657400
Unigene10933	661	hypothetical protein
Unigene10934	2804	hypothetical protein
Unigene10935	1283	metalloproteinases
Unigene10938	2740	proline dehydrogenase
Unigene10939	2621	aspartic protease PM5
Unigene10940	2651	Os09g0109500
Unigene10944	3128	hypothetical protein
Unigene10947	1154	exoribonuclease-related
Unigene10949	851	histone deacetylase
Unigene10953	1315	conserved unknown protein
Unigene10955	1552	ferroxidase-like protein
Unigene10958	1636	polymorphic outer membrane protein
Unigene10959	3372	TYRosinase family member
Unigene10960	1148	high CO2 inducible periplasmic protein
Unigene10962	1439	splicing factor PWI domain
Unigene10968	2113	expressed unknown protein
Unigene10969	1198	triose or hexose phosphate
Unigene1096	1672	eukaryotic translation initiation factor
Unigene10970	2108	hypothetical protein
Unigene10971	2873	GAMM1 protein-like protein
Unigene10972	679	vanadium-dependent bromoperoxidase
Unigene10973	1681	Os05g0126900
Unigene10974	2086	vacuolar proton translocating
Unigene10975	2577	asparaginase
Unigene10976	919	Ferredoxin
Unigene10977	1626	SGT1 homologue
Unigene10979	1489	monooxygenase
Unigene1097	1530	extensin-like protein
Unigene10980	2216	pathogenesis-related protein
Unigene10984	1598	3-ketoacyl-CoA thiolase
Unigene10985	2549	hypothetical protein
Unigene10986	1349	fibrocystin-L-like protein l
Unigene10987	2473	peroxisomal membrane protein
Unigene10988	2377	thioredoxin
Unigene10989	4457	xanthine/uracil/vitamin C permease
Unigene1098	1890	SAD1p
Unigene10990	2065	circadian RNA-binding protein
Unigene10992	2431	50S ribosomal protein
Unigene10996	2851	enzyme subunit
Unigene10997	1450	molecular chaperones
Unigene10998	1251	vegetative cell wall protein
Unigene10999	1011	dienelactone hydrolase family protein
Unigene11001	3087	syntaxin-interacting protein
Unigene11002	990	expressed unknown protein
Unigene11003	2577	urease
Unigene11004	2751	imm upregulated
Unigene11006	1451	selenoprotein T
Unigene11007	2103	hypothetical protein
Unigene1100	452	imm upregulated 3
Unigene11010	2395	Cytochrome c biogenesis protein
Unigene11011	1977	HAD-superfamily hydrolase
Unigene11012	1115	SNAP receptor
Unigene11014	1173	expressed unknown protein
Unigene11018	2368	RT16
Unigene11019	2492	phosphoglycerate mutase family protein
Unigene1101	1164	high molecular weight form of myosin-1
Unigene11020	1069	D-type LMW glutenin subunit
Unigene11026	1504	expressed unknown protein
Unigene11027	2018	OSJNBa0081C01.18
Unigene11028	2813	polymorphic outer membrane protein
Unigene11034	1287	glyoxal or galactose oxidase
Unigene11037	1432	transducin family protein
Unigene11039	2358	ser/thr kinase
Unigene11041	1893	flagellar associated protein
Unigene11042	1305	LRG5
Unigene11043	1836	expressed unknown protein
Unigene11045	2023	iron-sulfur cluster assembly protein
Unigene11048	1870	ATP binding protein
Unigene11049	2201	FtsH2
Unigene11051	1876	zeaxanthin epoxidase
Unigene11052	1592	bax inhibitor-like protein
Unigene11053	2563	DSBA oxidoreductase
Unigene11055	2635	hypothetical protein
Unigene11056	4402	novel protein
Unigene11057	1779	formin-like protein
Unigene11059	1453	phosphoglycerate mutase
Unigene1105	518	white-brown-complex ABC transporter family
Unigene11060	2997	asn/thr-rich large protein family protein
Unigene11061	1802	expressed unknown protein
Unigene11062	2338	cytochrome P450
Unigene11063	2768	pyrophosphatase
Unigene11064	808	synthetase
Unigene11065	1494	conserved unknown protein
Unigene11066	3197	AT5g35460/MOK9_4
Unigene11067	2747	pyrophosphatase
Unigene11068	2880	methyltransferase
Unigene1106	520	small nuclear ribonucleoprotein SmF
Unigene11072	1251	phosphatase
Unigene11074	1201	conserved unknown protein
Unigene11076	1898	Serine/arginine repetitive matrix protein
Unigene11079	2341	transmembrane protein
Unigene1107	363	similar polyubiquitin
Unigene11082	1628	nucleolar protein
Unigene11086	1304	GTPase
Unigene11090	1459	hypothetical protein
Unigene11092	1148	conserved unknown protein
Unigene11093	1317	photolyase
Unigene11100	1041	ascorbate peroxidase
Unigene11104	1629	leucine rich protein
Unigene11107	1093	plastid ribosomal protein
Unigene11111	1372	potassium channel tetramerisation domain
Unigene11113	1528	Os10g0512100
Unigene11116	1258	carrier/ steroid binding protein
Unigene11119	1394	CTP synthase
Unigene1111	1017	cation efflux family protein
Unigene11120	785	pollen coat rich protein
Unigene11121	1730	expressed unknown protein
Unigene11122	1287	hypothetical protein
Unigene11126	1962	GTPase
Unigene1112	859	conserved unknown protein
Unigene11131	1013	Endo-1,3-beta-glucanase
Unigene11133	1285	membrane coat complex subunit
Unigene11134	1798	zinc finger
Unigene11135	2024	PsbB mRNA maturation factor
Unigene11137	1031	EsV-1-7
Unigene11138	1257	signal peptide peptidase
Unigene11139	1451	transcription factor
Unigene11145	949	DEAD box helicase
Unigene11147	843	lipoxygenase
Unigene11148	1855	pathogenesis-related protein
Unigene11149	1379	RNA binding protein
Unigene11152	1828	zinc finger
Unigene11154	1118	N-acetyltransferase
Unigene11155	1300	MIF4G and MA3 domain-containing protein
Unigene11157	1565	synthase
Unigene11159	740	hypothetical protein
Unigene11162	1540	Enoyl-CoA hydratase
Unigene11163	1035	conserved unknown protein
Unigene11164	1185	hypothetical protein
Unigene11165	1171	dehydrogenase
Unigene11166	1424	GTP-binding protein
Unigene11171	1985	enolase
Unigene11174	1353	conserved unknown protein
Unigene11175	787	hypothetical protein
Unigene11178	1143	conserved unknown protein
Unigene1117	694	endoplasmic reticulum protein
Unigene11181	1840	aldolase
Unigene11183	1410	coatomer protein complex
Unigene11184	1156	30S ribosomal protein
Unigene11185	2094	expressed unknown protein
Unigene11186	1482	expressed unknown protein
Unigene11187	1636	pherophorin-S
Unigene11193	964	leucine-rich repeat family protein
Unigene11195	1337	ubiquitin-protein ligase
Unigene11197	1196	cell surface glycoprotein
Unigene11198	1510	SIL1
Unigene111	1471	hypothetical protein
Unigene11200	1338	phosphoenolpyruvate carboxykinase
Unigene11201	1445	ankyrin
Unigene11202	1094	conserved unknown protein
Unigene11205	2011	vesicletransporter
Unigene11206	1761	conserved unknown protein
Unigene11208	1411	transcription factor
Unigene11211	1347	Os03g0572300
Unigene11213	1240	acetyltransferase
Unigene11216	717	DNA-binding protein
Unigene11218	1545	isomerase
Unigene11219	1092	polymorphic membrane protein
Unigene11224	1344	transcription repressor
Unigene11225	1579	Os04g0618500
Unigene11226	213	alpha tubulin
Unigene11227	2203	coatomer protein complex
Unigene11230	1042	conserved unknown protein
Unigene11234	1353	lipase
Unigene11235	1034	proteinase
Unigene11241	1176	pathogenesis-related protein
Unigene11245	1014	hypothetical protein
Unigene11246	885	pre-mRNA-splicing factor
Unigene11247	2449	Fimbrin
Unigene11248	1694	hypothetical protein
Unigene1124	743	DNA methylase
Unigene11251	2067	Os02g0572400
Unigene11252	1216	hypothetical protein
Unigene11259	2270	release factor
Unigene11260	1069	zinc finger
Unigene11264	562	cytochrome subunit
Unigene11271	1372	dehydrogenase
Unigene11274	1126	translation initiation factor IF-3
Unigene11277	1517	isomerase
Unigene11280	1371	Os03g0668900
Unigene11282	1565	Os03g0725400
Unigene11285	5057	trehalose 6-phosphate synthase
Unigene11289	1080	alanyl-tRNA synthetase
Unigene11291	1149	arsenate reductase
Unigene11292	1259	pherophorin like protein
Unigene112	1578	dioxygenase
Unigene11300	1474	COG3268
Unigene11302	879	GTPase
Unigene11304	2089	LOC100283500
Unigene11307	1738	synthase
Unigene11309	685	epimerase
Unigene11310	1099	hnRNP homolog family member
Unigene11312	1682	proline-rich protein
Unigene11313	1575	expressed unknown protein
Unigene11314	1262	Os08g0159900
Unigene11319	1618	ATP synthase
Unigene11320	1760	receptor
Unigene11322	2198	nucleic acid-binding protein
Unigene11327	1253	DnaJ-like protein
Unigene11328	2705	fucosyltransferase
Unigene11332	1936	pyruvate dehydrogenas
Unigene11333	947	ransaminase
Unigene11334	3030	formin 2A
Unigene11336	2408	peptidase
Unigene11337	2794	TYRosinase family member
Unigene11338	2543	defective in exine formation
Unigene11341	2093	conserved unknown protein
Unigene11342	3023	long-chain acyl-CoA synthetase
Unigene11343	1443	plus agglutinin
Unigene11345	2285	heat shock protein
Unigene11346	1719	Os08g0439100
Unigene11350	1419	conserved unknown protein
Unigene11351	2224	SAD1p
Unigene11352	1104	YCII-related protein
Unigene11353	3866	expressed unknown protein
Unigene11354	1525	crinkler (CRN) family protein
Unigene11355	2048	aminotransferase
Unigene11356	2333	isomerase
Unigene11358	1845	flagella associated protein
Unigene11359	1654	imm upregulated 5
Unigene1135	482	conserved unknown protein
Unigene11361	1467	carboxylase
Unigene11368	2625	glutamate-rich WD repeat-containing protein
Unigene1136	894	Os01g0274800
Unigene11370	1064	Na+ symporter family
Unigene11372	2644	Os10g0472400
Unigene11373	1595	conserved unknown protein
Unigene11374	2634	cyclin-dependent kinase
Unigene11376	2366	cullin-associated protein
Unigene11379	2034	phosphodiesterase
Unigene11380	2014	dehydrogenase
Unigene11381	1859	iron permease
Unigene11385	2324	phosphoribosyltransferase
Unigene11386	1688	monooxygenase
Unigene11393	1127	pathogenesis-related protein
Unigene11395	2418	zinc finger
Unigene11396	2303	lethal leaf-spot
Unigene11399	2551	MGC81943 protein
Unigene113	3910	LOC100284314
Unigene11400	687	glycolate oxidase
Unigene11401	1629	gephyrin-like protein
Unigene11402	3254	conserved secreted protein
Unigene11403	1281	Serine/threonine-protein kinase
Unigene11404	2577	topoisomerase
Unigene11406	1809	unnamed protein product
Unigene11407	1061	UV excision repair protein
Unigene11408	1806	minus agglutinin
Unigene11410	775	photochlorophyllide reductase subunit
Unigene11413	1143	acetyltransferase
Unigene11415	1375	binding protein
Unigene11417	1285	TPA
Unigene11420	3311	presequence protease
Unigene11427	3623	DNA methyltransferase
Unigene1142	1010	ribosomal protein
Unigene11430	961	glyoxal or galactose oxidase
Unigene11433	1111	hypothetical protein
Unigene11435	2125	dehydrogenase
Unigene11436	3326	conserved hypothetical protein
Unigene11440	1643	cell differentiation protein
Unigene11442	704	DNA repair protein g
Unigene11443	2559	conserved unknown protein
Unigene11444	1929	expressed unknown protein
Unigene11446	1954	hypothetical protein
Unigene11447	2786	elongation factor EF-3
Unigene11448	1515	Os02g0235900
Unigene11449	2322	kinase
Unigene11450	2724	signal peptide peptidase
Unigene11460	1994	plus agglutinin
Unigene11462	653	unnamed protein product
Unigene11463	802	actin binding
Unigene11464	2325	expressed unknown protein
Unigene11466	2116	conserved unknown protein
Unigene11468	2578	fibrocystin-L-like protein
Unigene11471	1045	translation initiation factor
Unigene11473	658	UDP-N-acetylglucosamine
Unigene11478	3463	bromoperoxidase
Unigene11479	1640	methyltransferase
Unigene11481	1875	arabinogalactan protein
Unigene11484	876	MORN repeat variant family protein
Unigene11485	1598	Os05g0432400
Unigene11487	858	n/a
Unigene11488	613	liver stage antigen
Unigene11495	828	chloroplast ATP synthase subunit
Unigene11496	1032	ABC transporter family protein
Unigene11499	1019	expressed unknown protein
Unigene11500	661	transferase
Unigene11506	1200	EST
Unigene11507	1354	fucosyltransferase
Unigene11508	550	transaminase
Unigene11512	763	zinc finger family protein
Unigene11513	591	AAT/ATAAT/MEE17
Unigene11516	512	unnamed protein product
Unigene11522	820	SET domain protein
Unigene11523	751	SAD1p
Unigene11525	488	pherophorin like protein
Unigene11528	636	transferase
Unigene11529	750	TPR repeat-containig protein
Unigene11531	585	agmatine deiminase
Unigene11534	774	pathogenesis-related protein
Unigene11535	399	transcriptional regulator
Unigene11538	958	Os04g0497600
Unigene11541	665	photochlorophyllide reductase subunit
Unigene11542	2593	n/a
Unigene11545	832	kinase
Unigene11547	1153	acyltransferase
Unigene11551	559	hypothetical protein
Unigene11553	744	EsV-1-7
Unigene11558	371	leucine rich protein
Unigene1155	409	carboxyl-terminal protease
Unigene11560	1844	protein required for ubiquinone
Unigene11563	1185	conserved unknown protein
Unigene11565	533	conserved unknown protein
Unigene11566	1088	fibrocystin-L-like protein
Unigene11567	672	CwfJ-like family protein
Unigene11569	510	unnamed protein product
Unigene11573	471	methylase
Unigene11574	606	conserved unknown protein
Unigene11575	624	endonuclease
Unigene11578	722	low CO2-induced protein
Unigene1157	459	non-specific lipid-transfer protein
Unigene11585	986	dehydrogenase
Unigene11587	1062	ATPase
Unigene11595	444	synthase
Unigene11601	2270	Calcium-dependent protein kinase
Unigene11604	957	LOC541920
Unigene11606	1225	protease
Unigene11607	526	PH domain-containing protein
Unigene11608	1589	aminotransferase
Unigene11617	808	chitin-binding lectin precursor
Unigene11622	796	hydroxylase
Unigene11628	662	mannuronan C-5-epimerase
Unigene11632	447	expressed unknown protein
Unigene11635	1384	expressed unknown protein
Unigene11638	1057	pherophorin-C1 protein precursor
Unigene11643	509	unnamed protein product
Unigene11644	839	kinase
Unigene11645	905	chromatin complex subunit
Unigene11647	515	pherophorin-C2 protein precursor
Unigene11648	802	Os05g0275000
Unigene1164	1053	hypothetical protein
Unigene11651	1589	pollen coat oleosin
Unigene11658	1046	RT15
Unigene11661	515	IISP
Unigene11662	854	n/a
Unigene11667	1048	hypothetical protein
Unigene11671	668	oxidoreductase
Unigene1167	710	conserved unknown protein
Unigene11681	351	hypothetical protein
Unigene11686	670	kinase
Unigene11688	629	aminopeptidase
Unigene11689	1967	histone deacetylase
Unigene1168	555	hypothetical protein
Unigene11690	774	embryogenesis
Unigene11691	1856	seed length and weight protein
Unigene11693	777	transferase
Unigene11694	649	TPA
Unigene11699	682	50S ribosomal protein L
Unigene11701	839	conserved unknown protein
Unigene11704	761	matrix protein
Unigene11706	744	hypothetical protein
Unigene11709	757	pistil extensin-like protein
Unigene11710	1396	protein required for ethanol metabolism
Unigene11712	1477	SAD1p
Unigene11727	1268	conserved hypothetical protein
Unigene11732	813	EsV-1-1
Unigene11733	1105	50S ribosomal protein L
Unigene11734	808	formin-like protein
Unigene11738	458	Os07g0596300
Unigene11740	1107	expressed unknown protein
Unigene11741	689	Os03g0747300
Unigene11744	1089	carbonic anhydrase
Unigene11745	491	RNA-binding protein
Unigene1174	2046	acyl-CoA synthetase
Unigene11753	1125	lysosomal regulator
Unigene11754	722	transcriptional coactivator
Unigene11755	1413	hypothetical protein
Unigene11756	510	conserved unknown protein
Unigene11757	327	histone H2A isoform
Unigene11759	747	transcription factor
Unigene1175	768	kinase
Unigene11760	762	At1g73320
Unigene11761	742	Os02g0806000
Unigene1176	852	conserved unknown protein
Unigene11770	1047	alpha-gliadin
Unigene11776	463	conserved unknown protein
Unigene1177	485	metalloproteinase
Unigene11781	560	50S ribosomal protein L
Unigene11794	1266	EsV-1-7
Unigene11799	744	dehydrogenase
Unigene1179	1098	heat shock protein
Unigene117	2499	regulator of chromosome condensation
Unigene11800	634	conserved unknown protein
Unigene11804	1831	kinase
Unigene11805	787	pol polyprotein
Unigene1180	830	pathogenesis-related protein
Unigene11810	1083	sec23/sec24 transport
Unigene11816	723	Zinc finger CCCH domain
Unigene11817	1255	formin-like protein
Unigene11819	742	kinesin
Unigene11821	752	putative enzyme
Unigene11824	828	hypothetical protein
Unigene11827	997	expressed unknown protein
Unigene11828	967	trf4 poly(A) polymerase
Unigene1182	848	UBX domain-containing protein
Unigene11830	694	hypothetical protein
Unigene11832	627	AtPH1-like protein
Unigene11833	900	CorA Metal ion Transporter
Unigene11837	1033	iron-sulfur clusters transporter
Unigene11840	857	conserved unknown protein
Unigene11842	1835	ankyrin repeat domain
Unigene11844	662	expressed unknown protein
Unigene11847	827	conserved unknown protein
Unigene1184	928	GTPase
Unigene11850	456	transposase
Unigene11855	559	sterol C-5 desaturase
Unigene11856	624	conserved unknown protein
Unigene11857	497	hypothetical protein
Unigene11859	1469	beta strand repeat-containing protein
Unigene11860	609	chloroplast thylakoidal
Unigene11862	828	hypothetical protein
Unigene11864	619	predicted protein
Unigene11866	861	ankyrin containing protein
Unigene11867	691	S-adenosyl-methyltransferase
Unigene11868	1132	putative phospholipase
Unigene11869	539	ISS
Unigene11878	475	hypothetical protein
Unigene11879	3372	Os01g0151700
Unigene11880	854	cupin family protein
Unigene11883	759	splicing factor
Unigene11887	1203	Endo-1,3-beta-glucanase
Unigene11888	730	Dehydratase
Unigene1188	706	expressed unknown protein
Unigene11892	950	ABC transporter
Unigene11893	456	maturation factor
Unigene11895	769	transcription factor
Unigene11897	473	hypothetical protein
Unigene11898	950	Os04g0389800
Unigene1189	606	transporter
Unigene118	3013	transacylase
Unigene11900	1257	SCAR-WAVE
Unigene11905	591	expressed unknown protein
Unigene11906	741	dehydratase
Unigene11910	1443	kinase
Unigene11914	579	zinc finger protein
Unigene11916	985	sulfated surface glycoprotein
Unigene11917	696	methylase-related
Unigene11919	995	pathogenesis-related protein
Unigene11927	717	conserved unknown protein
Unigene11930	675	conserved unknown protein
Unigene11931	1523	arabinogalactan protein
Unigene11935	724	conserved unknown protein
Unigene11937	836	stress kinase
Unigene11939	364	expressed unknown protein
Unigene1193	1246	low-CO2-inducible protein
Unigene11940	2288	splicing factor
Unigene11941	1909	plus agglutinin
Unigene11945	771	MIF4G and MA3 domain-containing protein
Unigene11947	615	phosphate
Unigene11949	601	Polyubiquitin
Unigene1194	614	similar to SET domain
Unigene11950	696	conserved unknown protein
Unigene11955	430	conserved unknown protein
Unigene11956	603	cell wall protein pherophorin
Unigene11963	1106	extensin-like protein
Unigene11966	1199	molecular chaperone
Unigene11967	1889	RAS signaling inhibitor
Unigene11969	605	kinase
Unigene11974	906	peptidase
Unigene11977	550	Os04g0509200
Unigene11978	734	leucine rich protein
Unigene11980	617	Os01g0106200
Unigene11982	957	At3g27180
Unigene11989	976	synthetase
Unigene11990	1002	hydroxyproline-rich glycoprotein
Unigene11992	714	expressed unknown protein
Unigene11993	893	peroxisomal membrane
Unigene11995	1120	formylglycine-dependent sulfatase
Unigene1199	542	ATPase
Unigene119	676	Os11g0657400
Unigene12000	583	DEAD box helicase
Unigene12002	594	expressed unknown protein
Unigene12005	1235	conserved unknown protein
Unigene12007	1124	major facilitator superfamily
Unigene12008	788	sterol C-5 desaturase
Unigene12011	612	receptor
Unigene12012	597	leucine rich protein
Unigene12013	508	Xel-1 protein
Unigene12017	701	Os07g0693900
Unigene12022	732	rap2 interacting protein
Unigene12027	637	phosphatidylinositol kinase
Unigene12030	438	integrase
Unigene12032	477	pherophorin-C1 protein precursor
Unigene12033	371	transporter
Unigene12039	346	periaxin-like protein
Unigene12040	1027	conserved unknown protein
Unigene12044	747	ORF64d
Unigene12049	546	conserved unknown protein
Unigene1204	677	pherophorin-C1 protein
Unigene12050	875	STYLOSA protein
Unigene12051	915	formin 2B
Unigene12055	648	mannuronan C-5-epimerase
Unigene12059	727	cell wall protein
Unigene1205	378	expressed unknown protein
Unigene12060	651	translation initiation factor
Unigene12062	595	conserved unknown protein
Unigene12063	732	photochlorophyllide reductase subunit
Unigene12066	1310	high mobility group
Unigene12073	779	expressed protein
Unigene12074	949	collagen alpha 1 chain precursor
Unigene12076	1129	pathogenesis-related protein
Unigene12077	952	expressed protein
Unigene12080	1235	protein recA
Unigene12081	849	hypothetical protein
Unigene12085	807	hypothetical protein
Unigene12087	1417	transcription termination factor
Unigene12088	1602	coatomer subunit
Unigene12093	1077	conserved unknown protein
Unigene12094	605	chloroplast 50S ribosomal protein
Unigene12097	751	proline-rich protein
Unigene120	2650	proline rich protein
Unigene12104	356	hypothetical protein
Unigene12111	982	unnamed protein product
Unigene12113	1825	receptor
Unigene12114	962	protein kinase
Unigene12115	1598	coiled-coil domain-containing protein
Unigene12117	750	synthase
Unigene12118	1370	transporter
Unigene12119	1547	26S protease regulatory subunit
Unigene12120	1052	pathogenesis-related protein
Unigene12126	1644	myosin-like protein
Unigene12127	394	conserved unknown protein
Unigene12130	1262	plus agglutinin
Unigene12134	989	similar to vacuolar protein
Unigene12135	530	heat shock transcription factor
Unigene12137	1232	AT2G14890
Unigene12138	1694	dimethyladenosine transferase
Unigene12141	1488	UBX domain-containing protein
Unigene12142	1005	conserved unknown protein
Unigene12143	1035	DNA repair protein
Unigene12147	1634	pantothenate kinase
Unigene12148	2237	Tyrosine--tRNA ligase
Unigene12150	1667	aminoacylase
Unigene12154	962	phosphogluconolactonase
Unigene12155	843	chitin-binding lectin
Unigene12156	2016	conserved unknown protein
Unigene12158	1190	differentiation element
Unigene1215	679	methyltransferase
Unigene12160	805	AT4G12400
Unigene12161	1627	conserved unknown protein
Unigene12162	783	DEAD box helicase
Unigene12163	822	EMB2766
Unigene12167	1508	UDP-sulfoquinovose synthase
Unigene12169	1436	Os02g0107000
Unigene12171	2747	calcium-dependent nuclease
Unigene12172	2453	nitroreductase-like protein
Unigene12178	1321	expressed unknown protein
Unigene12182	1210	expressed unknown protein
Unigene12185	2042	glycoside hydrolase
Unigene12186	653	expressed unknown protein
Unigene12187	943	ferredoxin
Unigene12188	1277	isomerase
Unigene12189	575	tRNA methyltransferase
Unigene12191	1021	conserved unknown protein
Unigene12195	1817	isomerase
Unigene12196	1163	GS1-like protein
Unigene12197	1799	translation initiation factor
Unigene12199	1298	conserved unknown protein
Unigene121	2181	GTPase
Unigene12201	2678	cytochrome P450
Unigene12203	1137	Pc21g14270
Unigene12205	1836	transporter
Unigene12211	1180	methionine sulfoxide reductase
Unigene12212	1542	ankyrin
Unigene12216	1359	conserved unknown protein
Unigene12220	1145	acetyl-CoA carboxylase
Unigene12221	1610	transporter
Unigene12223	1020	sugar transport protein
Unigene12225	571	leucine repeat protein
Unigene12226	1194	GTPase
Unigene12227	1740	hypothetical protein
Unigene1222	750	Knob-associated protein
Unigene12231	2778	anoctamin-like protein
Unigene12232	1130	glutathione reductase
Unigene12233	938	glyoxalase domain containing protein
Unigene12234	1606	plus agglutinin
Unigene12239	1550	GMP synthase
Unigene12243	1242	DEAD box helicase
Unigene12247	1334	At5g20165
Unigene12248	408	Os12g0615800
Unigene12250	1287	groES chaperonin, plastidal
Unigene12252	1164	oxidoreductase
Unigene12255	1252	expressed protein
Unigene12256	1531	transporter
Unigene12257	1428	phosphoglycerate kinase
Unigene12258	2140	Importin-7
Unigene12259	909	hypothetical protein
Unigene12260	1974	conserved unknown protein
Unigene12261	636	flagella associated protein
Unigene12266	1278	plus agglutinin
Unigene12267	1417	expressed protein
Unigene12268	1138	Os09g0517600
Unigene12272	1639	conserved unknown protein
Unigene12275	919	UDP galactose transporter
Unigene12278	1092	plus agglutinin
Unigene12280	1704	cell wall protein
Unigene12281	583	EMB2369
Unigene12282	2183	peptidase
Unigene12283	1857	formin 2B
Unigene12285	1527	Os05g0512400
Unigene12286	1263	conserved unknown protein
Unigene12287	1922	mannosidase
Unigene12288	380	At4g28020
Unigene12289	1163	synthase
Unigene12292	1107	expressed unknown protein
Unigene12294	1432	translation initiation factor
Unigene12297	1219	oxidase
Unigene12299	1739	dehydrogenase
Unigene122	1327	kinase-like protein
Unigene12300	1259	SAD1p
Unigene12301	3043	Os12g0175700
Unigene12302	1073	flagellar body protein
Unigene12303	1869	mannuronan C-5 epimerase
Unigene12306	1272	pre-mRNA-splicing factor
Unigene12308	1176	dehydrogenase
Unigene12309	889	transposase
Unigene1230	2260	synthetase
Unigene12310	981	Os12g0176500
Unigene12312	1474	ankyrin-like protein
Unigene12313	1050	zinc finger
Unigene12314	704	proteasome subunit
Unigene12316	978	novel protein
Unigene12317	944	hypothetical protein
Unigene12318	1582	cis/trans isomerase
Unigene12319	1024	hypothetical protein
Unigene12320	1275	enolase
Unigene12321	998	glutathione S-transferase
Unigene12324	1236	zinc finger
Unigene12326	1849	zinc finger
Unigene12330	1633	tryptophanyl-tRNA synthetase
Unigene12331	1811	conserved hypothetical protein
Unigene12334	901	kinase
Unigene12337	1245	hypothetical protein
Unigene12338	1206	plus agglutinin
Unigene12339	1763	atnudt11
Unigene12341	1087	conserved unknown protein
Unigene12346	420	mucin-like protein
Unigene12348	1560	Os09g0451500
Unigene12349	1625	LOC100283849
Unigene1234	1668	RT15
Unigene12350	1272	formin-like protein
Unigene12351	1694	LOC100282973
Unigene12353	850	PsbB
Unigene12354	1252	ISS
Unigene12356	3226	transporter protein
Unigene12363	393	elongation factor
Unigene12365	1067	conserved unknown protein
Unigene12366	1921	ISS
Unigene12369	2141	biosynthesis
Unigene1236	544	conserved unknown protein
Unigene12371	1082	peptidase
Unigene12374	237	ptxA
Unigene12378	471	expressed unknown protein
Unigene12379	2433	hypothetical protein
Unigene12380	1126	leucine rich protein
Unigene12383	973	GTPase
Unigene12384	2887	lipolytic enzyme
Unigene12388	1020	imm upregulated 4
Unigene1238	1809	ammonium transporter
Unigene12391	2827	At1g36050
Unigene12393	1523	ketose-bisphosphate
Unigene12397	2649	protein transporter
Unigene12398	1367	inner membrane insertase
Unigene12399	1761	CRN family protein
Unigene1239	848	Nicotiana tabacum
Unigene123	4061	MutS protein homolog
Unigene12402	1349	embryogenesis
Unigene12403	1608	DEAD box helicase
Unigene12406	1592	EsV-1-7
Unigene12408	1532	hydrolase
Unigene12412	1603	farnesyltransferase
Unigene12413	1997	EsV-1-166
Unigene12414	702	proline-rich protein 3
Unigene12417	1273	dynein heavy chain
Unigene12418	1743	oxidase
Unigene12420	1629	30S ribosomal protein
Unigene12421	3249	imm upregulated
Unigene12423	1077	expressed protein
Unigene12425	1341	dehydrogenase
Unigene12427	1559	expressed unknown protein
Unigene12428	849	nodulin
Unigene12429	961	protein mago nashi
Unigene12430	1136	cysteine-rich extensin
Unigene12431	1214	Mucin-1
Unigene12433	3052	conserved unknown protein
Unigene12434	3459	sulfite oxidase
Unigene12435	1824	plus agglutinin
Unigene12436	955	proteasome
Unigene12437	2327	uncharacterized protein
Unigene12438	1808	cyanate hydratase
Unigene12440	1183	tyrosine rich protein
Unigene12444	666	Cyclin
Unigene12447	2303	promoting complex
Unigene12448	832	mitochondrial carrier protein
Unigene1244	596	GTPase
Unigene12450	2460	coenzyme
Unigene12452	1371	methyltransferase
Unigene12456	1104	conserved unknown protein
Unigene12457	2215	EMB2734
Unigene12458	2099	conserved unknown protein
Unigene12459	1540	heme-binding family protein
Unigene12461	2162	AT4g02720/T10P11_1
Unigene12463	1056	formin 2A
Unigene12464	1351	Os07g0585100
Unigene12473	897	chaperonin
Unigene12474	1208	expressed unknown protein
Unigene12475	1548	turnover protein
Unigene12476	2174	hypothetical protein
Unigene12477	2074	DNA topoisomerase
Unigene12478	1679	At1g32080/F3C3_12
Unigene12480	1078	expressed unknown protein
Unigene12481	1277	plastid lipid associated protein
Unigene12482	487	Pc21g14270
Unigene12483	741	heat shock protein
Unigene12486	1723	fold family protein
Unigene12487	1535	formin-like protein
Unigene12488	945	expressed protein
Unigene12491	1065	glycine oxidase ThiO
Unigene12492	857	G-protein coupled receptor
Unigene12493	2038	expressed protein
Unigene12494	1675	signal peptide peptidase
Unigene12496	1327	expressed protein
Unigene124	3255	Ran-GTPase activating protein
Unigene12502	1110	ATP binding protein
Unigene12503	1041	hypothetical protein
Unigene12507	700	transcription factor
Unigene12509	422	reductase subunit
Unigene1250	1071	Os10g0431000
Unigene12510	1322	permease
Unigene12512	1149	sel-1 family protein
Unigene12514	1648	G10-like protein
Unigene12516	1189	pathogenesis-related protein
Unigene1251	1143	conserved unknown protein
Unigene12521	2929	dehydrogenase
Unigene12522	802	expressed unknown protein
Unigene12523	1920	exchange factor
Unigene12524	1213	transport protein
Unigene12525	2563	TIP41-like family protein
Unigene12527	1093	hypothetical protein
Unigene12528	2182	expressed unknown protein
Unigene12529	848	hypothetical protein
Unigene12530	573	expressed unknown protein
Unigene12531	718	transcriptional regulatory protein
Unigene12532	1107	expressed unknown protein
Unigene12533	2399	Ca2+-ATPase
Unigene12536	749	unnamed protein product
Unigene12539	1491	Os11g0568500
Unigene12541	1082	replication protein
Unigene12543	1255	ATPase
Unigene12547	667	oxidase
Unigene12549	1501	dehydrogenase subunit
Unigene12550	868	conserved unknown protein
Unigene12551	1014	hypothetical protein
Unigene12552	1639	autophagy-related protein
Unigene12553	1349	GTPase
Unigene12554	1847	peptidase subunit
Unigene12556	992	bromoperoxidase
Unigene12557	1128	TYRosinase
Unigene12559	384	hypothetical protein
Unigene1255	646	NAP
Unigene12561	273	Eaf
Unigene12574	223	uncharacterized protein
Unigene12575	242	uncharacterised protein
Unigene12576	518	hypothetical protein
Unigene12580	923	Os10g0517400
Unigene12585	1276	ligase
Unigene12586	836	leucine rich protein
Unigene12595	333	zinc finger
Unigene12596	521	extensin
Unigene125	3316	epimerase
Unigene12605	292	hypothetical protein
Unigene12607	526	Ras-associated protein
Unigene12609	414	conserved unknown protein
Unigene1260	1302	RNA polymerase
Unigene12612	453	hypothetical protein
Unigene12615	384	hypothetical protein
Unigene12616	322	conserved unknown protein
Unigene12621	251	hypothetical protein
Unigene12632	490	acyltransferase
Unigene12637	303	chaperonin
Unigene12647	326	transcription subunit
Unigene12648	1168	DEAH-box RNA helicase
Unigene12649	345	cryptochrome
Unigene12650	726	pathogenesis-related protein
Unigene12652	263	conserved unknown protein
Unigene12659	349	conserved unknown protein
Unigene12662	1100	cation chanel protein
Unigene12663	610	Os01g0655400
Unigene1266	757	extensin
Unigene12671	256	expressed unknown protein
Unigene12676	265	cyclin H
Unigene12679	1230	snRNP-interacting protein
Unigene12683	290	methyltransferase
Unigene12688	368	sulfatase
Unigene12692	1499	kinase
Unigene12693	773	phosphatase
Unigene1270	624	hypothetical protein
Unigene12711	587	biosynthetic protein
Unigene12712	753	RNA binding protein
Unigene12714	246	unnamed protein product
Unigene12716	273	dehydrogenase
Unigene12717	313	DNA polymerase zeta
Unigene1271	721	RraA
Unigene12724	377	conserved unknown protein
Unigene12726	383	glycine-rich protein
Unigene1272	2202	cystathionine beta-lyase beta-lyase
Unigene12735	292	nicolin
Unigene12740	760	dioxygenase
Unigene12741	1085	zinc finger protein
Unigene12742	354	Os01g0766200
Unigene12745	388	expressed unknown protein
Unigene12746	1070	Os11g0657400
Unigene12754	333	DMT family transporter
Unigene1275	637	hypothetical protein
Unigene12763	237	expressed unknown protein
Unigene12766	1271	Transporter
Unigene12767	334	Os10g0468500
Unigene12777	2081	polygalactosaminidase precusor
Unigene12778	338	protease
Unigene1277	785	30S ribosomal protein
Unigene12780	335	leucine-rich repeat family protein
Unigene12782	631	nucleoprotei
Unigene12785	399	Os07g0596300
Unigene12786	254	hypothetical protein
Unigene1278	1637	expressed unknown protein
Unigene12791	2260	Os04g0530300
Unigene1279	657	Os01g0242500
Unigene127	3095	ligase
Unigene12800	651	ATPase
Unigene1280	790	transcription factor
Unigene12818	300	3-oxoacyl-reductase
Unigene1281	789	mannosyltransferase
Unigene12823	722	heat shock protein
Unigene12829	369	receptor
Unigene12835	811	hypothetical protein
Unigene1283	580	conserved unknown protein
Unigene12847	537	hypothetical protein
Unigene12848	726	oligosaccharyltransferase
Unigene12854	690	hsp90-like protein
Unigene12856	1056	H0211B05.1
Unigene12857	424	Os03g0586900
Unigene12858	350	methyltransferase
Unigene12859	282	regulatory component
Unigene12863	394	kinesin
Unigene12864	1473	neural precursor
Unigene12870	1016	Os05g0429700
Unigene12872	432	GTPase
Unigene1287	676	Selenoprotein
Unigene12885	402	heat shock protein
Unigene12886	335	conserved hypothetical protein
Unigene12888	243	expressed unknown protein
Unigene12889	743	dehydrogenase
Unigene12890	305	hypothetical protein
Unigene12894	420	glycosyltransferase
Unigene12895	633	RNA polymerase
Unigene12896	263	predicted membrane protein
Unigene12897	887	ISS
Unigene12898	312	similar to protein misato homolog
Unigene128	2703	transport protein
Unigene12901	402	flagellar associated protein
Unigene12905	400	conserved unknown protein
Unigene12911	558	TFIID
Unigene12914	347	EsV-1-7
Unigene12916	391	formin-like protein
Unigene12921	311	flagellar protein
Unigene12924	304	hypothetical protein
Unigene12925	260	protease
Unigene1292	1103	EsV-1-163
Unigene12936	779	kinases
Unigene1293	936	transcription factor
Unigene12951	791	cupin family protein
Unigene12954	332	conserved unknown protein
Unigene12956	525	TFIID
Unigene12962	259	conserved unknown protein
Unigene12963	431	myoferlin-like protein
Unigene12964	255	Cytochrome P450
Unigene12970	544	ISS
Unigene12971	283	NADH dehydrogenase subunit
Unigene12982	284	cell division protein
Unigene12983	742	kinase
Unigene12985	380	mannuronan C-5-epimerase
Unigene12990	488	galactosidase
Unigene12991	393	similar to WD repeat domain
Unigene1299	642	cis-trans isomerase
Unigene13003	372	AAA ATpase
Unigene13005	1057	HECT domain
Unigene13009	311	conserved unknown protein
Unigene13014	448	ATM/ATR-like kinase
Unigene13021	1069	zinc finger protein
Unigene13022	421	conserved unknown protein
Unigene13029	239	conserved unknown protein
Unigene13032	269	hypothetical protein
Unigene13033	577	Os05g0512400
Unigene13035	345	hypothetical protein
Unigene13038	291	GTPase
Unigene13039	506	SH2 domain containing protein
Unigene13041	368	neural precursor
Unigene13042	587	formin-like protein
Unigene1304	693	predicted protein
Unigene13056	419	Os01g0830700
Unigene1305	960	Os02g0123200
Unigene13062	228	60S ribosomal protein
Unigene1306	870	hydrolase
Unigene13071	1107	methyltransferase
Unigene13073	337	matrix metalloproteinase
Unigene13074	253	nuclear distribution protein
Unigene13075	378	n/a
Unigene13080	872	hypothetical protein
Unigene13081	622	nucleolar protein
Unigene13084	323	ISS
Unigene13085	394	pathogenesis-related protein
Unigene13087	242	cell division protein
Unigene13090	429	tic20 protein-related
Unigene13091	326	Os02g0217800
Unigene13092	209	RNA polymerase
Unigene13095	414	expressed unknown protein
Unigene13098	675	hypothetical protein
Unigene1309	556	pathogenesis-related protein
Unigene130	4204	phosphatase
Unigene13102	237	conserved unknown protein
Unigene13104	489	WD40 repeat protein
Unigene1310	714	conserved unknown protein
Unigene13116	581	predicted membrane protein
Unigene13117	685	expressed unknown protein
Unigene13118	229	chitin-binding lectin precursor
Unigene13120	582	fibronectin type III domain protein
Unigene13123	492	RAPTOR1B
Unigene13128	249	kinase
Unigene13136	275	expressed unknown protein
Unigene13145	284	conserved unknown protein
Unigene13146	313	pherophorin-C2 protein
Unigene13149	717	vegetative cell wall protein
Unigene13152	304	hypothetical protein
Unigene13156	544	metalloprotease
Unigene13159	255	formin 2A
Unigene13161	534	Cysteine string protein
Unigene13162	1474	RNA-binding protein
Unigene13164	293	expressed unknown protein
Unigene13165	469	zinc finger family protein
Unigene13167	258	acetyltransferase
Unigene13168	355	conserved unknown protein
Unigene1316	1360	beta-lactamase domain protein
Unigene13171	333	lipase domain protein
Unigene13174	475	transcription factor
Unigene13175	325	kinase
Unigene13178	431	conserved unknown protein
Unigene13179	265	Pseudouridine synthase
Unigene13186	815	methyl transferase
Unigene1318	938	vacuolar protein
Unigene13191	249	splicing factor
Unigene13192	556	MutS protein homolog
Unigene13205	392	EsV-1-7
Unigene13210	775	PREG-like protein
Unigene13225	381	conserved unknown protein
Unigene13226	609	reductase
Unigene13229	430	TPA
Unigene1322	905	DEAD box helicase
Unigene13231	333	conserved unknown protein
Unigene13232	589	hypothetical protein
Unigene13233	676	leucine rich protein
Unigene13238	723	conserved unknown protein
Unigene13241	355	CRAL/TRIO domain containing protein
Unigene13243	819	expressed protein
Unigene13247	262	similar to RING finger protein
Unigene13248	578	centromere-associated protein
Unigene13252	383	synthase
Unigene13256	478	conserved unknown protein
Unigene13257	233	autoantigen
Unigene1325	1087	midasin-like protein
Unigene13260	338	hypothetical protein
Unigene13263	300	Forkhead box protein
Unigene13266	1919	Os11g0657400
Unigene13268	339	conserved unknown protein
Unigene1326	664	pherophorin-C1 protein
Unigene13276	1263	DP transcription factor
Unigene13280	371	nucleolar complex associated homolog
Unigene13282	393	kinase
Unigene1328	1276	carboxylase
Unigene13293	203	ubiquitin
Unigene13295	1040	transaminase
Unigene13299	206	hypothetical protein
Unigene1329	1709	actin binding
Unigene132	3287	nucleotidase
Unigene13302	1218	flagellar associated protein
Unigene13311	898	ribonucleoprotein
Unigene13312	435	signal protein
Unigene13318	1129	GrpE-like protein
Unigene13321	222	conserved unknown protein
Unigene13323	332	F9C16.28
Unigene13324	575	conserved unknown protein
Unigene13330	303	hypothetical protein
Unigene13331	767	conserved unknown protein
Unigene13332	896	GTPase activating protein
Unigene13333	597	Pyruvate kinase
Unigene13336	251	kinase
Unigene13337	704	vegetative cell wall protein
Unigene13343	354	phosphatase
Unigene13344	228	permease
Unigene13350	755	extracellular matrix protein
Unigene13358	292	Os11g0610600
Unigene13362	393	conserved unknown protein
Unigene13364	668	DEAD box helicase
Unigene13376	398	ferredoxin component
Unigene1337	497	unnamed protein product
Unigene13383	300	conserved unknown protein
Unigene13387	715	extensin
Unigene13389	255	nucleolar protein
Unigene1338	573	hypothetical protein
Unigene13390	757	expressed unknown protein
Unigene1339	586	hypothetical protein
Unigene13401	215	similar to ubiquitin
Unigene13406	431	dehydrogenase
Unigene13407	1219	glycerol kinase
Unigene13409	298	formin-like protein
Unigene13417	205	ABC transporter
Unigene13419	308	expressed unknown protein
Unigene13421	626	hypothetical protein
Unigene13426	452	putative lipoprotein
Unigene13439	933	leucine rich protein
Unigene13443	355	conserved unknown protein
Unigene13448	313	ubiquitin-conjugating enzyme
Unigene13450	997	hemoglobin binding protein
Unigene13451	993	MATE efflux family protein
Unigene13459	572	DnaB helicase
Unigene13461	458	conserved unknown protein
Unigene13464	536	ankyrin repeat protein
Unigene13468	495	hypothetical protein
Unigene13469	596	conserved unknown protein
Unigene13474	273	expressed unknown protein
Unigene13478	560	hemoglobin binding protein
Unigene1347	1129	RNA polymerase
Unigene13481	608	zinc transporter
Unigene13483	317	LRR-GTPase
Unigene13485	345	unknow protein
Unigene13486	245	tetratricopeptide
Unigene13488	827	hypothetical protein
Unigene1348	558	glucosyltransferase
Unigene13490	309	glycoprotein
Unigene13491	592	leucine rich protein
Unigene13493	382	methyltransferase
Unigene13499	457	conserved unknown protein
Unigene1349	548	carbamoyl-phosphate synthase
Unigene134	1850	RNA binding protein
Unigene13507	243	acetylglucosamine
Unigene13509	548	n/a
Unigene1350	1224	conserved unknown protein
Unigene13510	961	pathogenesis-related protein
Unigene13512	461	mucin-like protein
Unigene13513	344	tRNA-splicing endonuclease
Unigene13514	2973	expressed unknown protein
Unigene13515	346	alpha-gliadin
Unigene13516	502	metalloendopeptidase
Unigene1351	1061	formin 2B
Unigene13520	421	LOC541920
Unigene13522	345	gag-pol polyprotein
Unigene13526	207	peptidase
Unigene13529	225	EsV-1-7
Unigene1352	602	Os11g0265600
Unigene13531	378	uncharacterized protein
Unigene13533	369	actin-related protein
Unigene13535	295	hypothetical protein
Unigene13536	347	conserved unknown protein
Unigene13538	250	conserved unknown protein
Unigene13542	1072	RuvB-like protein 1
Unigene13545	428	cotransporter
Unigene13554	236	hypothetical protein
Unigene13555	537	flagellar associated protein
Unigene1355	603	pathogenesis-related protein
Unigene13562	241	conserved unknown protein
Unigene13564	918	oligopeptidase
Unigene13568	1273	pre-mRNA-splicing factor
Unigene13569	275	hypothetical protein
Unigene1356	673	conserved unknown protein
Unigene13571	488	methyltransferase
Unigene13572	360	Glycoprotein
Unigene13573	688	SET domain protein
Unigene13582	293	transcription protein Spt6
Unigene13586	292	conserved unknown protein
Unigene13588	314	expressed unknown protein
Unigene13593	256	TEL2
Unigene13597	620	lonsynthetase
Unigene13600	426	imm downregulated
Unigene13601	283	conserved unknown protein
Unigene13608	301	conserved unknown protein
Unigene13614	518	minus agglutinin
Unigene13620	537	pathogenesis-related protein
Unigene13631	302	ISS
Unigene13637	223	conserved unknown protein
Unigene1363	1570	formin-like protein
Unigene13640	233	beta tubulin
Unigene13644	982	conserved unknown protein
Unigene13645	1064	DNA polymerase delta
Unigene13648	493	hypothetical protein
Unigene13650	2209	keratin associated protein
Unigene13651	578	F1-ATPase
Unigene13657	273	imm upregulated
Unigene1365	1268	ISS
Unigene13664	258	hypothetical protein
Unigene13669	301	pollen coat protein
Unigene1366	497	initiation factor
Unigene13672	286	conserved unknown protein
Unigene13676	249	likely pseudogene pseudogene
Unigene1367	596	conserved unknown protein
Unigene13681	719	amidophosphoribosyltransferase
Unigene13684	627	proline rich protein
Unigene1368	578	unnamed protein product
Unigene13694	288	formin-like protein
Unigene13695	556	conserved unknown protein
Unigene13696	398	SqdX
Unigene13699	528	hypothetical protein
Unigene13702	369	SAD1p
Unigene13704	446	SNF2 helicase
Unigene13709	451	phosphoribosyltransferase
Unigene13713	226	conserved unknown protein
Unigene13714	372	extensin
Unigene1371	1242	biosynthesis protein
Unigene13720	309	N-methyltransferase
Unigene13725	322	nucleotidase
Unigene13726	900	dehydrogenase
Unigene13732	1110	vegetative cell wall protein
Unigene13733	215	cytochrome
Unigene1373	1096	permease
Unigene13740	419	kinase
Unigene13744	210	predicted ATPase
Unigene13750	589	kinase
Unigene13754	282	hypothetical protein
Unigene13757	968	endonuclease
Unigene13760	711	AT2G27900
Unigene1376	909	expressed unknown protein
Unigene13770	541	LRR receptor
Unigene13776	200	metalloproteinase
Unigene13792	260	hypothetical protein
Unigene1379	1451	heat shock protein
Unigene137	2577	conserved unknown protein
Unigene13801	574	Endo-1,3-beta-glucanase
Unigene13802	838	reductase
Unigene13805	449	EsV-1-7
Unigene13809	475	conserved unknown protein
Unigene1380	1240	unnamed protein product
Unigene13813	564	KH domain containing protein
Unigene13815	225	ubiquitin-specific protease
Unigene13816	968	importin-like protein
Unigene13817	776	kinase
Unigene13820	262	carbohydrate transporter
Unigene13823	228	extensin
Unigene13824	508	conserved unknown protein
Unigene13826	204	transporter
Unigene13827	864	phosphatidylinositol
Unigene13832	241	conserved unknown protein
Unigene13836	368	Os06g0713300
Unigene13838	824	conserved unknown protein
Unigene13853	327	conserved unknown protein
Unigene1385	928	predicted protein
Unigene13862	671	thioredoxin family protein
Unigene13868	201	RNA helicase
Unigene1386	469	glycoprotein
Unigene13875	281	WD-40 repeat protein
Unigene13878	237	peptidase
Unigene13879	217	expressed unknown protein
Unigene1387	467	zinc finger
Unigene13882	830	proline-rich protein
Unigene13886	278	Os06g0713300
Unigene13893	460	aldehyde dehydrogenase
Unigene13896	203	60S ribosomal protein
Unigene13898	230	expressed unknown protein
Unigene1389	691	immunophilin
Unigene138	5176	synthase
Unigene13903	801	alpha-gliadin
Unigene13906	805	conserved unknown protein
Unigene13909	346	unknown
Unigene1390	258	extensin
Unigene13911	415	coronin-like protein
Unigene13913	489	thioredoxin-like protein
Unigene13915	273	protein LemA
Unigene13916	926	expressed unknown protein
Unigene13917	569	photochlorophyllide reductase
Unigene13918	700	pherophorin-V32
Unigene1391	724	calponin domain-containing protein
Unigene13926	328	conserved unknown protein
Unigene1392	471	leucine rich protein
Unigene13930	294	conserved unknown protein
Unigene13932	617	ATP-binding cassette
Unigene13935	873	splicing factor
Unigene13936	687	kinase
Unigene13938	326	pathogenesis-related protein
Unigene13942	282	synthase
Unigene13949	279	myst-related protein
Unigene13950	533	conserved unknown protein
Unigene13955	620	expressed unknown protein
Unigene13958	570	conserved unknown protein
Unigene1395	665	copia-type pol polyprotein
Unigene13962	221	conserved unknown protein
Unigene13965	381	histone methyltransferase
Unigene13966	208	protease
Unigene13969	324	ISS
Unigene13970	250	conserved unknown protein
Unigene13978	390	conserved unknown protein
Unigene1397	526	EsV-1-7
Unigene13984	507	expressed unknown protein
Unigene13985	1069	mannosyltransferase
Unigene1398	694	conserved unknown protein
Unigene13990	606	cupin-like protein
Unigene1399	722	EREBP-4 like protein
Unigene139	2784	enzyme
Unigene14001	646	synthase
Unigene14009	395	hypothetical protein
Unigene14019	580	predicted protein
Unigene14020	949	phosphoesterase
Unigene14025	1180	GTPase/ATPase
Unigene14026	553	conserved unknown protein
Unigene14028	427	transporter
Unigene14031	534	expressed unknown protein
Unigene14032	1410	dehydratase
Unigene14038	480	myb-like protein
Unigene14039	795	pathogenesis-related protein
Unigene1403	379	beta-galactosidase
Unigene14041	671	aldehyde dehydrogenase
Unigene14042	1142	ligase
Unigene14045	557	hypothetical protein
Unigene14046	889	carbohydrate kinase
Unigene14047	675	hypothetical protein
Unigene14048	977	DEAD box helicase
Unigene1404	814	zinc finger
Unigene14050	1272	transcription factor
Unigene14051	769	conserved hypothetical protein
Unigene14052	445	acetylhydrolase
Unigene14053	619	expressed unknown protein
Unigene14058	608	EsV-1-7
Unigene14059	489	conserved unknown protein
Unigene14060	692	hypothetical protein
Unigene14061	631	Pc21g14270
Unigene14062	1338	ISS
Unigene14065	656	actin superfamily
Unigene14066	433	n/a
Unigene1407	1259	Os09g0510200
Unigene14081	683	Acrosin OS
Unigene14082	483	actin related protein
Unigene14088	521	pathogenesis-related protein
Unigene14093	1638	pherophorin
Unigene14099	616	EsV-1-1
Unigene1409	1423	glycosyl transferase
Unigene140	2771	LRR-GTPase
Unigene14105	577	light harvesting complex protein
Unigene14106	748	resistance-nodulation-cell Division
Unigene14107	1078	conserved unknown protein
Unigene14109	507	peroxidase
Unigene14112	676	Os02g0180200
Unigene14117	510	polynucleotide kinase
Unigene14123	509	hypothetical protein
Unigene14126	776	PFT1
Unigene14130	624	hydrolase
Unigene14135	733	glyoxal or galactose oxidase
Unigene14138	443	heat shock protein
Unigene14139	768	receptor
Unigene14146	582	synthase
Unigene14147	801	pherophorin
Unigene14148	559	ribonucleoprotein
Unigene1414	653	cupin family protein
Unigene14150	779	OSIGBa0093M15.5
Unigene14152	557	pathogenesis-related protein
Unigene14161	562	transducin family protein
Unigene14162	1335	ATP binding protein
Unigene14166	1324	LCT
Unigene14167	736	HPRG1m
Unigene14168	712	hypothetical protein
Unigene14170	557	conserved unknown protein
Unigene14171	671	ligase
Unigene14172	817	helicase
Unigene14175	772	calponin domain-containing protein
Unigene14177	854	cation efflux family protein
Unigene1417	963	dynein heavy chain
Unigene14181	386	conserved unknown protein
Unigene14182	1587	hypothetical protein
Unigene14185	545	uncharacterized protein
Unigene14187	606	phosphatase
Unigene14189	946	clathrin subunit
Unigene14191	525	conserved unknown protein
Unigene14194	855	enoyl-Coenzyme
Unigene14195	551	cytokinesis protein
Unigene14196	568	mitochondrial phosphate carrier protein
Unigene141	3797	AT3g07810/F17A17_15
Unigene14201	602	hydroxyproline-rich glycoprotein
Unigene14204	704	hypothetical protein
Unigene14206	1167	plus agglutinin
Unigene14208	528	dehydrogenase
Unigene14209	509	formin-like protein
Unigene1420	544	conserved unknown protein
Unigene14210	709	hypothetical protein
Unigene14212	1449	CAND1
Unigene14213	875	inner membrane protein
Unigene14219	1032	PEF4
Unigene14223	1628	enzyme-like protein
Unigene14224	526	Os05g0230600
Unigene14228	619	platelet-activating factor
Unigene14230	1186	anoctamin-like protein
Unigene14232	627	expressed protein
Unigene14233	530	n/a
Unigene14240	559	high molecular weight glutenin subunit
Unigene14242	1072	flagella associated protein
Unigene14244	773	ORF106
Unigene14245	577	Os04g0629100
Unigene14246	889	alanyl-tRNA synthetase
Unigene14249	825	FirrV-1-B30 precursor
Unigene14251	549	proline-rich-protein
Unigene14253	678	transcription termination factor
Unigene14255	507	SAD1p
Unigene14257	225	expressed unknown protein
Unigene14259	1805	methylmalonate
Unigene1425	721	outer membrane protein
Unigene14262	515	50S ribosomal protein
Unigene14264	574	pherophorin
Unigene14266	570	predicted protein
Unigene14267	497	imm upregulated
Unigene14272	533	conserved unknown protein
Unigene14277	311	ferredoxin
Unigene14279	501	cellobiohydrolase
Unigene14285	695	pathogenesis-related protein
Unigene14286	403	formin-like protein
Unigene14287	811	conserved unknown protein
Unigene1428	711	T26F
Unigene14297	486	anaphase-promoting complex subunit
Unigene14303	1079	mucin-like protein
Unigene14305	537	ATHMG
Unigene14308	2370	RecA
Unigene14311	463	EMB1579
Unigene14315	443	dehydrogenase
Unigene14318	557	unnamed protein product
Unigene14324	1280	precursor
Unigene14327	2539	outer membrane protein
Unigene1432	1046	flagellar associated protein
Unigene14333	414	transient receptor
Unigene14336	508	Os10g0431150
Unigene14337	922	phosphatase
Unigene14341	645	hypothetical protein
Unigene14345	601	predicted protein
Unigene14346	1186	conserved unknown protein
Unigene14347	610	Os05g0516400
Unigene14349	425	protease
Unigene14351	494	Os01g0876400
Unigene14354	431	kinase
Unigene14355	611	LRR-GTPase
Unigene14357	419	hypothetical protein
Unigene14360	501	YCII-related
Unigene14361	375	superoxide dismutase
Unigene14367	1377	expressed unknown protein
Unigene14368	771	nucleotide binding protein
Unigene1436	1702	synthetase
Unigene14375	573	At4g13720
Unigene1437	511	hypothetical protein
Unigene14382	783	proline-rich family protein
Unigene14384	875	synthesis
Unigene14385	379	expressed unknown protein
Unigene14391	449	hypothetical protein
Unigene14393	699	conserved unknown protein
Unigene14397	1028	phosphoglycerateeudonana
Unigene14398	1208	conserved unknown protein
Unigene14401	504	WAS/WASL-interacting protein
Unigene14402	506	LRX1
Unigene14407	733	conserved unknown protein
Unigene14411	689	Os02g0557000
Unigene14415	598	hypothetical protein
Unigene14420	422	conserved unknown protein
Unigene14423	519	translation initiation factor
Unigene14424	1328	synthase
Unigene14427	653	dynein heavy chain
Unigene14428	452	expressed unknown protein
Unigene14429	634	hypothetical protein
Unigene1442	506	transcription factor
Unigene14431	514	conserved unknown protein
Unigene14435	471	At2g45290/F4L23.20
Unigene14436	573	plus agglutinin
Unigene14437	485	ISS
Unigene14438	474	hypothetical protein
Unigene14440	449	hypothetical protein
Unigene14444	576	expressed unknown protein
Unigene14452	772	expressed unknown protein
Unigene14453	428	ubiquitin family protein
Unigene14460	651	pathogenesis-related protein
Unigene14464	471	conserved unknown protein
Unigene14466	465	hydin-like protein
Unigene14467	856	regulator
Unigene14468	452	ribosomal protein
Unigene1446	693	Os04g0244500
Unigene14473	1663	similar to Mucin-1 precursor
Unigene14476	480	hypothetical protein
Unigene14488	393	photochlorophyllide reductase subunit
Unigene1448	1290	COP9 signalosome complex subunit
Unigene14498	1254	synthetase
Unigene1449	525	uncharacterized protein
Unigene144	1707	Os05g0164900
Unigene14500	1110	hydrolase cytoplasmic
Unigene14502	347	conserved unknown protein
Unigene14503	889	ubiquitin-specific protease
Unigene14505	1394	Adenylate kinase
Unigene14508	2239	serine hydroxymethyltransferase
Unigene14511	850	GTPase
Unigene14512	849	iron-sulphur assembly protein
Unigene14513	1147	hypothetical protein
Unigene14516	841	LOC100281307
Unigene14517	1007	DNA repair protein
Unigene14518	1008	predicted protein
Unigene14519	1266	translocator
Unigene14523	876	hydrolase
Unigene14524	1221	Pc13g00620
Unigene14525	887	reductase
Unigene14526	977	asn/thr-rich large protein
Unigene14527	1513	expressed unknown protein
Unigene1452	983	formin-like protein
Unigene14536	377	formin 2B
Unigene14539	896	hypothetical protein
Unigene1453	3313	Os05g0170300
Unigene14543	1429	Os03g0112800
Unigene14545	958	prefoldin protein
Unigene14546	1092	ligase
Unigene14548	1070	minus agglutinin
Unigene14549	1142	minus agglutinin
Unigene1454	1593	Os03g0109700
Unigene14550	1682	conserved unknown protein
Unigene14551	1063	hypothetical protein
Unigene14552	1451	chp-1 / RAR1 homologue
Unigene14554	1159	hypothetical protein
Unigene14555	1078	At1g30970/F17F8_14
Unigene14556	1287	ferrochelatase
Unigene14559	1311	hypothetical protein
Unigene14560	908	phosphatase
Unigene14562	1024	phosphotransferase
Unigene14563	947	PR1-like metalloprotease
Unigene14567	1668	methyl-accepting chemotaxis protein
Unigene14568	1092	eIF3 subunit
Unigene14569	1304	Dcun1 domain-containing protein
Unigene14570	2519	ligase
Unigene14572	1001	GTPase
Unigene14573	1289	ISS
Unigene14577	932	amine oxidase
Unigene14578	798	conserved unknown protein
Unigene1457	1368	oxidoreductase
Unigene14581	753	conserved unknown protein
Unigene14584	846	synaptobrevin
Unigene14585	935	kinase
Unigene14589	870	expressed protein
Unigene14591	724	Os06g0713300
Unigene14592	750	basal body protein
Unigene14598	725	synthase
Unigene145	3114	beta-glucosidase
Unigene14600	845	ATPase
Unigene14601	749	glycoprotein
Unigene1460	1408	conserved unknown protein
Unigene14610	1035	LOC100284724
Unigene14618	1358	HSPC140
Unigene14619	890	conserved unknown protein
Unigene1461	2631	mannose-6-phosphate isomerase
Unigene14624	834	At1g80690
Unigene14625	952	hypothetical protein
Unigene14628	918	pherophorin
Unigene14631	1310	uncharacterized protein
Unigene14632	815	receptor
Unigene14636	1008	expressed protein
Unigene14642	1780	hydroxylase
Unigene14644	1562	conserved unknown protein
Unigene14645	1367	transportor
Unigene14646	1632	type II secretory pathway family
Unigene14649	1721	RNA-binding protein
Unigene1464	772	metalloproteinase
Unigene14650	1440	isomerase
Unigene14651	1996	methyltransferase
Unigene14652	1668	putative sodium calcium exchanger
Unigene14653	1205	variable charge X-linked protein
Unigene14656	1127	ribosomal protein L12
Unigene14659	1461	extensin-like protein
Unigene1465	1888	alpha/beta hydrolase fold
Unigene14662	1156	prohibitin complex subunit
Unigene14663	2456	WSC domain containing protein
Unigene14664	1258	ubiquinone biosynthesis protein
Unigene14665	1209	chaperonin
Unigene14666	1622	formin-like protein
Unigene1466	1890	conserved unknown protein
Unigene14671	1646	n/a
Unigene14672	1777	possible chaperone
Unigene14673	2542	chromatin
Unigene14674	2383	superoxide dismutase
Unigene14676	1664	predicted protein
Unigene14677	2037	kinase
Unigene1467	1029	programmed cell death protein
Unigene14680	3836	conserved unknown protein
Unigene14681	2652	expressed unknown protein
Unigene14682	2077	vegetative cell wall protein
Unigene14684	2857	biotin carboxylase
Unigene14685	1889	HET-R
Unigene14686	1589	dihydrolipoamide dehydrogenase
Unigene14687	1397	Golgi complex subunit
Unigene14688	1517	phosphogluconate aldolase
Unigene14689	1459	expressed unknown protein
Unigene1468	1060	MPN/PAD-1 domain-containing protein
Unigene14690	1667	SNARE
Unigene14691	1580	hydroxyproline-rich glycoprotein
Unigene14692	1650	extensin
Unigene14694	1662	kinesin light chain-like protein
Unigene14695	1701	AT3g04930/T9J14_12
Unigene14697	1502	similar to PDGF associated protein
Unigene14698	1553	structure specific recognition protein
Unigene14699	1948	hypothetical protein
Unigene1469	888	TspO/MBR-related protein
Unigene14700	1350	subunit of ESCRT-II complex
Unigene14704	1160	cytochrome
Unigene14705	681	hypothetical protein
Unigene14707	1021	ankyrin
Unigene14708	951	predicted protein
Unigene14709	1653	spermidine/spermine synthase
Unigene1470	981	protease
Unigene14710	1007	At5g20120
Unigene14711	1014	50S ribosomal protein
Unigene14714	1740	imm upregulated
Unigene14716	1699	biotin synthase
Unigene14719	1591	kinase
Unigene1471	1471	expressed protein
Unigene14721	1082	ubiquitin thioesterase
Unigene14724	1104	Os01g0613300
Unigene14729	1189	elongation factor EF-3
Unigene14730	956	Os06g0713300
Unigene14732	944	zinc finger protein
Unigene14733	1238	expressed unknown protein
Unigene14734	1729	translation initiation inhibitor
Unigene14735	1345	leucine rich protein
Unigene14736	1647	chromosome
Unigene14737	1019	ATP-dependent protease
Unigene14739	1135	cyclin-dependent kinase
Unigene14740	1261	AP17
Unigene14741	1268	AT3G19900
Unigene14742	1352	phosphatidylserine synthase
Unigene14745	1253	expressed unknown protein
Unigene14746	1711	EF4
Unigene1474	964	KED
Unigene14755	1257	formin-like 2
Unigene14756	1698	PDE191
Unigene14758	1372	transducin family protein
Unigene14760	1422	diacylglycerol kinase
Unigene14761	970	ubiquitin-protein ligase
Unigene14764	690	extensin-like protein
Unigene14765	1029	ankyrin
Unigene14766	603	expressed unknown protein
Unigene14768	819	flagellar outer arm dynein
Unigene14771	658	expressed unknown protein
Unigene14772	588	predicted protein
Unigene14773	678	KU70
Unigene14776	966	thylakoid lumenal protein
Unigene14779	664	conserved unknown protein
Unigene1477	1340	Os05g0295100
Unigene14782	612	p210 protein
Unigene14783	1040	DNA methyltransferase
Unigene14784	1153	metallopeptidase
Unigene14786	1681	Os03g0845000
Unigene14787	673	Os03g0136600
Unigene1478	3504	Os02g0125700
Unigene14790	977	exonuclease
Unigene14791	921	Leucine rich repeat protein
Unigene14793	963	Os01g0655400
Unigene14794	662	hypothetical protein
Unigene14798	941	conserved unknown protein
Unigene14801	1256	transaldolase
Unigene14802	651	small nuclear protein
Unigene14803	706	TPR repeat-containing protein
Unigene14806	1693	nucleolar GTPase
Unigene14807	969	chromatin ATPase chain
Unigene14809	644	glutamyl-tRNA
Unigene14811	497	splicing factor
Unigene14818	541	conserved unknown protein
Unigene14819	675	kinase
Unigene14821	545	pherophorin
Unigene14823	1000	n/a
Unigene14829	587	rich cell wall protein
Unigene1482	454	monogalactosyldiacylglycerol synthase
Unigene14830	888	hypothetical protein
Unigene14832	761	ISS
Unigene14837	671	formin-like protein
Unigene14838	951	methyltransferase
Unigene1483	924	C33G8.2
Unigene14840	691	MAF family protein
Unigene14842	1231	extensin
Unigene14845	546	transcriptional regulatory protein
Unigene14846	611	conserved unknown protein
Unigene14847	478	expressed unknown protein
Unigene1484	630	extensin
Unigene14850	650	expressed unknown protein
Unigene14851	287	DNA-binding factor
Unigene14852	554	Os04g0498700
Unigene14854	1026	Os03g0800500
Unigene14857	550	general transcription factor
Unigene1485	1443	conserved unknown protein
Unigene14865	937	hydroxyproline-rich glycoprotein
Unigene14866	752	hypothetical protein
Unigene14870	593	AT5g52200/F17P19_10
Unigene14873	753	glutathione peroxidase
Unigene14875	1466	RNA polymerase II-associated factor
Unigene14878	605	conserved unknown protein
Unigene14880	283	centrosomal protein
Unigene14882	658	mannuronan C-5-epimerase
Unigene14883	865	subunit of RNA polymerase
Unigene14885	946	pollen coat protein
Unigene14892	965	fibrocystin-L-like protein
Unigene14894	675	cis-trans isomerase
Unigene14897	856	Os02g0246300
Unigene14899	721	Os11g0551800
Unigene1489	729	26S proteasome subunit
Unigene148	3936	glycosyl transferase
Unigene14901	867	pathogenesis-related protein
Unigene14902	828	CAAX prenyl protease 2
Unigene14903	751	ankyrin repeat protein
Unigene14905	1420	DEAD box helicase
Unigene14907	1058	pherophorin-C2 protein precursor
Unigene14908	313	amylase inhibitor
Unigene14909	659	EMB2766
Unigene14911	612	putative membrane protein
Unigene1491	1119	BolA protein
Unigene14920	1443	SNF2 domain-containing protein
Unigene14924	805	expressed unknown protein
Unigene14925	806	lipase
Unigene14927	935	Os05g0131100
Unigene14930	709	peptidyl-prolyl cis-trans isomerase
Unigene14931	652	hypothetical protein
Unigene14932	1134	light harvesting complex protein
[truncated: 23,926 more rows]
