# Supplementary material for: Transcriptome Sequencing and Comparative Analysis of Saccharina japonica (Laminariales, Phaeophyceae) under Blue Light Induction
Source: PLoS One. 2012 Jun 27;7(6):e39704. doi: 10.1371/journal.pone.0039704 (PMC3384632; doi:10.1371/journal.pone.0039704)
Supplement: File S4 — Details on 43 blue light-receptor genes/homologues in S. japonica. (XLS) [file pone.0039704.s004.xls]

## Sheet: Sheet1
File S4 Details on 43 BL-receptor genes/homologues in S. japonica
Catalogs	Query_id	Query_length	Subject_id	E_value	Score	Subject_annotation
Phototropin	Unigene10687	576	sp|Q9ST27|PHOT2_ORYSJ	2e-25	115	Phototropin-2 OS=Oryza sativa subsp. japonica GN=PHOT2 PE=1 SV=1
	Unigene35321	1125	sp|Q9ST27|PHOT2_ORYSJ	2e-26	120	Phototropin-2 OS=Oryza sativa subsp. japonica GN=PHOT2 PE=1 SV=1
	Unigene47823	906	sp|Q9ST27|PHOT2_ORYSJ	2e-13	77	Phototropin-2 OS=Oryza sativa subsp. japonica GN=PHOT2 PE=1 SV=1
	Unigene63416	296	sp|Q9ST27|PHOT2_ORYSJ	5e-21	99.8	Phototropin-2 OS=Oryza sativa subsp. japonica GN=PHOT2 PE=1 SV=1
	Unigene70482	1693	sp|Q9ST27|PHOT2_ORYSJ	3e-25	117	Phototropin-2 OS=Oryza sativa subsp. japonica GN=PHOT2 PE=1 SV=1
	Unigene7649	393	sp|Q9ST27|PHOT2_ORYSJ	1e-25	115	Phototropin-2 OS=Oryza sativa subsp. japonica GN=PHOT2 PE=1 SV=1
	Unigene69770	613	sp|Q9ST27|PHOT2_ORYSJ	2e-16	85.9	Phototropin-2 OS=Oryza sativa subsp. japonica GN=PHOT2 PE=1 SV=1
	Unigene12114	962	ath:AT3G45780	7e-51	198	Phototropin 1; blue light photoreceptor; K08282 [EC:2.7.11.1]
	Unigene15731	513	ath:AT3G45780	2e-19	92.8	Phototropin 1; blue light photoreceptor; K08282 [EC:2.7.11.1]
	Unigene16063	2107	ath:AT3G45780	1e-23	108	Phototropin 1; blue light photoreceptor; K08282 [EC:2.7.11.1]
	Unigene26509	1044	ath:AT3G45780	1e-136	488	Phototropin 1; blue light photoreceptor; K08282 [EC:2.7.11.1]
	Unigene27099	1773	ath:AT3G45780	5e-35	146	Phototropin 1; blue light photoreceptor; K08282 [EC:2.7.11.1]
	Unigene28100	1936	ath:AT3G45780	7e-41	974	Phototropin 1; blue light photoreceptor; K08282 [EC:2.7.11.1]
	Unigene29934	1436	ath:AT3G45780	3e-26	117	Phototropin 1; blue light photoreceptor; K08282 [EC:2.7.11.1]
	Unigene30560	1849	ath:AT3G45780	2e-08	58.5	Phototropin 1; blue light photoreceptor; K08282 [EC:2.7.11.1]
	Unigene4009	2655	ath:AT3G45780	8e-35	146	Phototropin 1; blue light photoreceptor; K08282 [EC:2.7.11.1]
	Unigene41677	500	ath:AT3G45780	7e-08	53.9	Phototropin 1; blue light photoreceptor; K08282 [EC:2.7.11.1]
	Unigene4414	394	ath:AT3G45780	4e-13	70.5	Phototropin 1; blue light photoreceptor; K08282 [EC:2.7.11.1]
	Unigene44387	782	ath:AT3G45780	3e-12	69.7	Phototropin 1; blue light photoreceptor; K08282 [EC:2.7.11.1]
	Unigene4532	1122	ath:AT3G45780	7e-53	205	Phototropin 1; blue light photoreceptor; K08282 [EC:2.7.11.1]
	Unigene46549	584	ath:AT3G45780	3e-27	118	Phototropin 1; blue light photoreceptor; K08282 [EC:2.7.11.1]
	Unigene55313	230	ath:AT3G45780	1e-08	55.1	Phototropin 1; blue light photoreceptor; K08282 [EC:2.7.11.1]
	Unigene6037	1850	ath:AT3G45780	7e-38	156	Phototropin 1; blue light photoreceptor; K08282 [EC:2.7.11.1]
	Unigene66881	369	ath:AT3G45780	8e-16	79.3	Phototropin 1; blue light photoreceptor; K08282 [EC:2.7.11.1]
	Unigene69028	494	ath:AT3G45780	3e-18	88.2	Phototropin 1; blue light photoreceptor; K08282 [EC:2.7.11.1]
	Unigene70432	1273	ath:AT3G45780	7e-20	95.9	Phototropin 1; blue light photoreceptor; K08282 [EC:2.7.11.1]
Cryptochrome	Unigene16798	1190	sp|Q3IPX9|CRYD_NATPD	2e-11	70.5	Cryptochrome DASH OS=Natronomonas pharaonis GN=cry PE=3 SV=1
	Unigene67190	381	sp|Q84KJ5|CRYD_ARATH	2e-13	74.3	Cryptochrome DASH, chloroplastic/mitochondrial OS=Arabidopsis thaliana GN=CRYD PE=1 SV=2
	Unigene12649	345	sp|Q7NMD1|CRYD_GLOVI	3e-16	84	Cryptochrome DASH OS=Gloeobacter violaceus GN=cry PE=3 SV=1
	Unigene68251	434	sp|Q7NMD1|CRYD_GLOVI	3e-20	97.4	Cryptochrome DASH OS=Gloeobacter violaceus GN=cry PE=3 SV=1
	Unigene22061	3549	cre:CHLREDRAFT_206002	6e-06	50.4	cryptochrome photoreceptor [Chlamydomonas smithii]
	Unigene43965	441	cre:CHLREDRAFT_206002	5e-06	47.4	cryptochrome photoreceptor [Chlamydomonas smithii]
	Unigene46375	548	cre:CHLREDRAFT_206002	3e-06	48.9	cryptochrome photoreceptor [Chlamydomonas smithii]
Aureochrome	Unigene49100	715	gi|298707248|emb|CBJ25875.1|	1e-101	369	Aureochrome 1 [Ectocarpus siliculosus]
	Unigene66471	356	gi|298707248|emb|CBJ25875.1|	4e-21	100	Aureochrome 1 [Ectocarpus siliculosus]
	Unigene11320	1760	gi|299115347|emb|CBN74167.1|	1e-126	454	Aureochrome 2 [Ectocarpus siliculosus]
	Unigene54592	226	gi|299115347|emb|CBN74167.1|	2e-17	89	Aureochrome 2 [Ectocarpus siliculosus]
	Unigene19749	546	gi|299473575|emb|CBN77970.1|	8e-92	336	Aureochrome 3 [Ectocarpus siliculosus]
	Unigene14139	768	gi|298708956|emb|CBJ30909.1|	1e-131	468	Aureochrome 4 [Ectocarpus siliculosus]
	Unigene8257	498	gi|298708460|emb|CBJ30584.1|	3e-11	68.6	Aureochrome 5 [Ectocarpus siliculosus]
	Unigene14632	815	gi|298708460|emb|CBJ30584.1|	2e-88	326	Aureochrome 5 [Ectocarpus siliculosus]
	Unigene53981	223	gi|242345215|dbj|BAH80321.1|	3e-13	74.7	Aureochrome2-like protein [Fucus distichus subsp. evanescens]
BL receptor in Bacteria	Unigene47495	1147	sp|Q92DM1|PHOT_LISIN	9e-21	101	Blue-light photoreceptor OS=Listeria innocua GN=lin0792 PE=3 SV=1
