# Supplementary material for: Transcriptome Sequencing and Comparative Analysis of Saccharina japonica (Laminariales, Phaeophyceae) under Blue Light Induction
Source: PLoS One. 2012 Jun 27;7(6):e39704. doi: 10.1371/journal.pone.0039704 (PMC3384632; doi:10.1371/journal.pone.0039704)
Supplement: File S6 — 11,660 differentially expressed unigenes between blue light and dark exposed samples. (XLS) [file pone.0039704.s006.xls]

## Sheet: Sheet1
File S6 11,660 differentially expressed unigenes between BL and dark treatment
geneID	geneLength	Darkness rawreads	BL rawreads	Darkness RPKM	BL RPKM	log2(BL RPKM/Dark RPKM)	Up/Down	P-value	FDR
Unigene10115	1206	22371	3501	1700.98	254.413	-2.7411	Down	0	0
Unigene1055	637	978	5492	140.787	755.588	2.4241	Up	0	0
Unigene1071	838	1609	5850	176.065	611.795	1.7969	Up	0	0
Unigene10735	3083	571	3429	16.9834	97.4738	2.5209	Up	0	0
Unigene10747	1671	677	3186	37.1513	167.095	2.1692	Up	0	0
Unigene10749	4015	6822	2472	155.808	53.9581	-1.5299	Down	0	0
Unigene10767	2046	2559	15538	114.69	665.554	2.5368	Up	0	0
Unigene10789	3967	2122	8517	49.0507	188.156	1.9396	Up	0	0
Unigene10800	2335	421	4460	16.5332	167.395	3.3398	Up	0	0
Unigene10818	1816	1376	4769	69.4808	230.147	1.7279	Up	0	0
Unigene10864	2450	1685	5708	63.0661	204.179	1.6949	Up	0	0
Unigene10868	3069	4351	943	130.003	26.9283	-2.2714	Down	0	0
Unigene10876	2471	1319	4765	48.9479	168.999	1.7877	Up	0	0
Unigene10955	1552	116	1930	6.8538	108.983	3.9911	Up	0	0
Unigene10960	1148	137	2824	10.9431	215.584	4.3002	Up	0	0
Unigene10969	1198	405	3449	30.9999	252.308	3.0248	Up	0	0
Unigene10972	679	543	5462	73.3318	704.978	3.2651	Up	0	0
Unigene10974	2086	703	5364	30.9032	225.356	2.8664	Up	0	0
Unigene11007	2103	840	4159	36.6271	173.318	2.2424	Up	0	0
Unigene11036	1074	2636	433	225.063	35.3328	-2.6712	Down	0	0
Unigene11041	1893	701	3047	33.957	141.064	2.0546	Up	0	0
Unigene11051	1876	818	6280	39.9837	293.373	2.8753	Up	0	0
Unigene11056	4402	1144	3837	23.8308	76.3898	1.6806	Up	0	0
Unigene11071	1128	8069	2753	655.953	213.89	-1.6167	Down	0	0
Unigene11078	1309	360	2403	25.2188	160.882	2.6734	Up	0	0
Unigene11147	843	389	6156	42.314	639.978	3.9188	Up	0	0
Unigene11200	1338	659	6617	45.1639	433.41	3.2625	Up	0	0
Unigene11235	1034	688	3122	61.0141	264.61	2.1167	Up	0	0
Unigene11281	919	7009	2389	699.363	227.821	-1.6181	Down	0	0
Unigene11320	1760	393	2454	20.4759	122.196	2.5772	Up	0	0
Unigene11359	1654	97	3186	5.3777	168.812	4.9723	Up	0	0
Unigene11379	2034	396	2431	17.8528	104.744	2.5526	Up	0	0
Unigene11381	1859	393	2580	19.3854	121.628	2.6494	Up	0	0
Unigene11393	1127	154	1956	12.5302	152.103	3.6016	Up	0	0
Unigene1142	1010	8099	1733	735.313	150.373	-2.2898	Down	0	0
Unigene11430	961	974	4402	92.9389	401.44	2.1108	Up	0	0
Unigene11447	2786	9386	3772	308.931	118.655	-1.3805	Down	0	0
Unigene11499	1019	892	5225	80.2699	449.372	2.485	Up	0	0
Unigene11537	633	2679	606	388.089	83.9002	-2.2096	Down	0	0
Unigene11568	790	7797	2438	905.029	270.458	-1.7426	Down	0	0
Unigene11658	1046	2036	5487	178.488	459.724	1.3649	Up	0	0
Unigene11699	682	9079	1122	1220.72	144.179	-3.0818	Down	0	0
Unigene11703	644	5062	1378	720.773	187.524	-1.9425	Down	0	0
Unigene11783	724	5333	1630	675.453	197.307	-1.7754	Down	0	0
Unigene11887	1203	376	4481	28.6605	326.44	3.5097	Up	0	0
Unigene11933	823	3739	942	416.599	100.31	-2.0542	Down	0	0
Unigene11978	734	109	2991	13.6173	357.12	4.7129	Up	0	0
Unigene12166	663	4698	1340	649.773	177.127	-1.8752	Down	0	0
Unigene12235	1019	1875	265	168.729	22.7911	-2.8882	Down	0	0
Unigene1228	623	5701	725	839.122	101.987	-3.0405	Down	0	0
Unigene12388	1020	235	1938	21.1266	166.513	2.9785	Up	0	0
Unigene12488	945	1465	4574	142.157	424.188	1.5772	Up	0	0
Unigene12725	611	2709	640	406.565	91.7979	-2.147	Down	0	0
Unigene1292	1103	1359	5263	112.981	418.169	1.888	Up	0	0
Unigene13151	547	159	5618	26.6546	900.095	5.0776	Up	0	0
Unigene13604	618	6460	2717	958.531	385.296	-1.3149	Down	0	0
Unigene13726	900	1568	14211	159.759	1383.81	3.1147	Up	0	0
Unigene13802	838	2718	6864	297.418	717.839	1.2712	Up	0	0
Unigene142	1561	5730	2245	336.6	126.04	-1.4172	Down	0	0
Unigene1451	618	7245	873	1075.01	123.8	-3.1183	Down	0	0
Unigene14526	977	250	2947	23.4643	264.35	3.4939	Up	0	0
Unigene14642	1780	371	3100	19.1124	152.629	2.9974	Up	0	0
Unigene14845	546	575	2788	96.5689	447.501	2.2123	Up	0	0
Unigene14925	806	250	3091	28.4425	336.092	3.5627	Up	0	0
Unigene15391	593	1134	4817	175.356	711.895	2.0214	Up	0	0
Unigene1541	1509	5283	910	321.036	52.8501	-2.6028	Down	0	0
Unigene1560	1749	2243	5912	117.599	296.236	1.3329	Up	0	0
Unigene15750	638	3585	1078	515.265	148.078	-1.799	Down	0	0
Unigene15927	673	1415	6199	192.798	807.236	2.0659	Up	0	0
Unigene1603	1053	619	2803	53.9044	233.286	2.1136	Up	0	0
Unigene1604	1260	1706	5592	124.157	388.947	1.6474	Up	0	0
Unigene16058	4118	1322	4336	29.4379	92.2777	1.6483	Up	0	0
Unigene16069	2973	352	3401	10.857	100.255	3.207	Up	0	0
Unigene16103	1963	637	3174	29.7565	141.703	2.2516	Up	0	0
Unigene16120	1319	1251	5542	86.971	368.227	2.082	Up	0	0
Unigene16200	2956	886	3780	27.4847	112.068	2.0277	Up	0	0
Unigene16201	3755	2251	366	54.9702	8.5421	-2.686	Down	0	0
Unigene16225	4255	857	3356	18.469	69.122	1.904	Up	0	0
Unigene16248	1068	94	1750	8.0708	143.602	4.1532	Up	0	0
Unigene16269	1226	1624	7843	121.467	560.642	2.2065	Up	0	0
Unigene16295	3567	1931	6552	49.6411	160.977	1.6973	Up	0	0
Unigene16303	1580	620	5388	35.9829	298.858	3.0541	Up	0	0
Unigene16354	1422	6216	1266	400.842	78.024	-2.361	Down	0	0
Unigene16358	617	590	6513	87.6857	925.102	3.3992	Up	0	0
Unigene16378	1447	362	3658	22.9405	221.549	3.2717	Up	0	0
Unigene16393	2552	224	1963	8.0488	67.4114	3.0661	Up	0	0
Unigene16418	1640	366	2518	20.4644	134.557	2.717	Up	0	0
Unigene16449	1538	683	5664	40.7218	322.746	2.9865	Up	0	0
Unigene16506	1178	368	4740	28.646	352.636	3.6218	Up	0	0
Unigene16583	864	2032	7374	215.661	747.968	1.7942	Up	0	0
Unigene16609	747	3872	963	475.31	112.98	-2.0728	Down	0	0
Unigene16645	2311	1030	4014	40.8695	152.22	1.8971	Up	0	0
Unigene1665	703	130	2378	16.957	296.449	4.1278	Up	0	0
Unigene16771	2763	675	2995	22.4019	94.997	2.0843	Up	0	0
Unigene16773	2495	6398	1099	235.145	38.603	-2.6068	Down	0	0
Unigene16795	1580	19652	1162	1140.54	64.453	-4.1453	Down	0	0
Unigene16800	859	3131	788	334.235	80.3946	-2.0557	Down	0	0
Unigene1681	1566	9506	2837	556.632	158.767	-1.8098	Down	0	0
Unigene16920	782	2485	509	291.395	57.0433	-2.3528	Down	0	0
Unigene16951	837	1869	6892	204.76	721.629	1.8173	Up	0	0
Unigene17090	999	101	2408	9.2708	211.244	4.5101	Up	0	0
Unigene17107	827	1034	7867	114.651	833.676	2.8622	Up	0	0
Unigene17157	662	869	3452	120.372	456.99	1.9247	Up	0	0
Unigene17314	871	1714	175	180.449	17.6082	-3.3573	Down	0	0
Unigene17335	1464	1977	126	123.831	7.5426	-4.0372	Down	0	0
Unigene17354	714	820	4049	105.312	496.985	2.2385	Up	0	0
Unigene17417	568	929	4357	149.979	672.254	2.1642	Up	0	0
Unigene17643	903	495	3633	50.2666	352.591	2.8103	Up	0	0
Unigene17649	1809	5755	306	291.722	14.8244	-4.2985	Down	0	0
Unigene1768	799	691	2957	79.3037	324.338	2.032	Up	0	0
Unigene17766	1970	377	2551	17.5484	113.485	2.6931	Up	0	0
Unigene18046	505	258	2837	46.8479	492.336	3.3936	Up	0	0
Unigene1814	1022	603	3450	54.1039	295.844	2.451	Up	0	0
Unigene18618	687	7467	2676	996.67	341.368	-1.5458	Down	0	0
Unigene19550	657	4801	1744	670.083	232.635	-1.5263	Down	0	0
Unigene19567	1082	5918	1256	501.545	101.732	-2.3016	Down	0	0
Unigene19601	2004	453	2453	20.7282	107.274	2.3716	Up	0	0
Unigene20257	1056	6309	1707	547.846	141.665	-1.9513	Down	0	0
Unigene20320	791	451	2675	52.2832	296.375	2.503	Up	0	0
Unigene203	2251	628	3774	25.5827	146.933	2.5219	Up	0	0
Unigene20477	663	6133	559	848.245	73.8911	-3.521	Down	0	0
Unigene2071	632	11266	215	1634.61	29.8137	-5.7768	Down	0	0
Unigene20951	629	2238	385	326.266	53.6419	-2.6046	Down	0	0
Unigene21023	643	702	4275	100.112	582.665	2.541	Up	0	0
Unigene21119	649	525	4354	74.1783	587.946	2.9866	Up	0	0
Unigene212	1213	3895	1243	294.448	89.8058	-1.7131	Down	0	0
Unigene21404	2228	1014	12092	41.7335	475.638	3.5106	Up	0	0
Unigene21431	2382	2070	8094	79.6876	297.794	1.9019	Up	0	0
Unigene21434	4310	8652	1344	184.078	27.3285	-2.7518	Down	0	0
Unigene21455	2500	599	5758	21.971	201.849	3.1996	Up	0	0
Unigene21465	1556	1359	7279	80.0888	409.974	2.3559	Up	0	0
Unigene21519	1811	2007	306	101.623	14.808	-2.7788	Down	0	0
Unigene21541	1964	1552	9630	72.4623	429.713	2.5681	Up	0	0
Unigene21568	2518	453	3328	16.497	115.83	2.8117	Up	0	0
Unigene21574	1321	4148	694	287.937	46.0416	-2.6447	Down	0	0
Unigene21606	876	1181	4417	123.626	441.893	1.8377	Up	0	0
Unigene21615	775	4391	1278	519.546	144.518	-1.846	Down	0	0
Unigene21619	1002	1641	4834	150.177	422.798	1.4933	Up	0	0
Unigene21622	3446	1285	4569	34.194	116.198	1.7648	Up	0	0
Unigene21635	1108	5183	606	428.947	47.9321	-3.1617	Down	0	0
Unigene21657	1283	3818	306	272.88	20.902	-3.7066	Down	0	0
Unigene21695	2193	3353	8423	140.203	336.606	1.2635	Up	0	0
Unigene21705	2408	1833	6714	69.802	244.354	1.8076	Up	0	0
Unigene21732	1046	1765	203	154.73	17.0082	-3.1855	Down	0	0
Unigene21745	1271	996	3680	71.8581	253.744	1.8202	Up	0	0
Unigene217	1975	5172	1913	240.134	84.8871	-1.5002	Down	0	0
Unigene21851	846	264	2726	28.6151	282.39	3.3028	Up	0	0
Unigene21995	2070	601	4646	26.6236	196.699	2.8852	Up	0	0
Unigene22131	2114	5411	1684	234.712	69.8121	-1.7493	Down	0	0
Unigene22214	593	6085	49	940.953	7.2416	-7.0217	Down	0	0
Unigene22387	896	152	2054	15.556	200.903	3.691	Up	0	0
Unigene22766	2344	315	2112	12.323	78.9642	2.6798	Up	0	0
Unigene22969	1288	4870	1245	346.717	84.7125	-2.0331	Down	0	0
Unigene23066	1184	3698	1185	286.403	87.7123	-1.7072	Down	0	0
Unigene23067	1688	385	3450	20.9146	179.119	3.0983	Up	0	0
Unigene230	1595	453	3044	26.0435	167.255	2.683	Up	0	0
Unigene23199	2848	96	3251	3.091	100.039	5.0164	Up	0	0
Unigene236	2060	258	1995	11.4846	84.873	2.8856	Up	0	0
Unigene23810	1289	39	1432	2.7744	97.3608	5.1331	Up	0	0
Unigene24229	1233	65	1696	4.8341	120.547	4.6402	Up	0	0
Unigene24442	713	5558	956	714.811	117.507	-2.6048	Down	0	0
Unigene24512	607	3425	151	517.409	21.8013	-4.5688	Down	0	0
Unigene25073	776	240	2335	28.3604	263.705	3.217	Up	0	0
Unigene25124	617	4546	1460	675.626	207.377	-1.704	Down	0	0
Unigene25236	988	9732	2682	903.249	237.901	-1.9248	Down	0	0
Unigene25704	783	15276	1395	1789	156.137	-3.5183	Down	0	0
Unigene25778	531	1323	5284	228.469	872.092	1.9325	Up	0	0
Unigene257	1332	2605	6609	179.335	434.836	1.2778	Up	0	0
Unigene26660	4871	929	5646	17.4888	101.582	2.5381	Up	0	0
Unigene26689	891	149	1952	15.3345	191.998	3.6462	Up	0	0
Unigene26694	3236	3505	1067	99.3211	28.8968	-1.7812	Down	0	0
Unigene266	2250	758	3681	30.8922	143.376	2.2145	Up	0	0
Unigene26704	1746	1293	6897	67.9073	346.186	2.3499	Up	0	0
Unigene26710	2301	1719	7173	68.5049	273.198	1.9957	Up	0	0
Unigene26720	2223	696	5514	28.7099	217.381	2.9206	Up	0	0
Unigene26732	1378	2560	10719	170.354	681.709	2.0006	Up	0	0
Unigene26739	1385	4654	479	308.133	30.3096	-3.3457	Down	0	0
Unigene26740	2128	173	1788	7.4548	73.6359	3.3042	Up	0	0
Unigene26743	2248	383	3087	15.623	120.347	2.9455	Up	0	0
Unigene26763	1563	375	2900	22.0006	162.605	2.8858	Up	0	0
Unigene26782	6331	413	3065	5.9819	42.4279	2.8263	Up	0	0
Unigene26801	2324	500	3252	19.7286	122.633	2.636	Up	0	0
Unigene26804	1909	725	4852	34.8252	222.745	2.6772	Up	0	0
Unigene26805	2546	327	2462	11.7775	84.7468	2.8471	Up	0	0
Unigene26818	1151	4624	1187	368.387	90.3794	-2.0272	Down	0	0
Unigene26855	1080	11124	2471	944.494	200.513	-2.2358	Down	0	0
Unigene26898	1798	608	2945	31.0082	143.546	2.2108	Up	0	0
Unigene26904	2276	2892	8345	116.517	321.327	1.4635	Up	0	0
Unigene26927	1791	437	7381	22.3742	361.171	4.0128	Up	0	0
Unigene26930	2032	6020	1694	271.666	73.0607	-1.8947	Down	0	0
Unigene26936	1091	3990	331	335.359	26.5887	-3.6568	Down	0	0
Unigene26957	1261	422	3945	30.6874	274.174	3.1594	Up	0	0
Unigene26962	1321	6066	1603	421.077	106.347	-1.9853	Down	0	0
Unigene26974	1576	2530	8376	147.206	465.773	1.6618	Up	0	0
Unigene26978	1152	1489	6400	118.523	486.879	2.0384	Up	0	0
Unigene27020	1252	2488	10574	182.225	740.165	2.0221	Up	0	0
Unigene27035	1063	3427	289	295.626	23.8264	-3.6331	Down	0	0
Unigene27050	1158	1035	4828	81.9585	365.387	2.1565	Up	0	0
Unigene27068	1268	4485	1709	324.344	118.118	-1.4573	Down	0	0
Unigene27140	1192	1773	5149	136.394	378.565	1.4728	Up	0	0
Unigene27142	877	634	4406	66.2906	440.29	2.7316	Up	0	0
Unigene27168	1137	433	3817	34.9212	294.209	3.0747	Up	0	0
Unigene27196	1117	4250	1040	348.897	81.597	-2.0962	Down	0	0
Unigene27225	1010	227	1962	20.6095	170.244	3.0462	Up	0	0
Unigene27231	1044	296	3532	25.9988	296.493	3.5115	Up	0	0
Unigene27248	1980	260	2115	12.0412	93.6136	2.9587	Up	0	0
Unigene27266	1760	2184	400	113.79	19.9178	-2.5142	Down	0	0
Unigene27290	894	2108	152	216.22	14.9005	-3.8591	Down	0	0
Unigene27296	703	3542	1081	462.014	134.761	-1.7775	Down	0	0
Unigene27345	2475	1656	5114	61.3546	181.084	1.5614	Up	0	0
Unigene27354	842	450	2651	49.0075	275.925	2.4932	Up	0	0
Unigene27373	2838	1370	5310	44.266	163.974	1.8892	Up	0	0
Unigene27416	857	6233	2671	666.927	273.141	-1.2879	Down	0	0
Unigene27433	2244	1134	8781	46.3396	342.938	2.8876	Up	0	0
Unigene27450	840	657	4229	71.7213	441.217	2.621	Up	0	0
Unigene27460	815	81	1692	9.1136	181.944	4.3193	Up	0	0
Unigene27531	550	1086	3954	181.063	630.04	1.799	Up	0	0
Unigene27550	852	119	2363	12.8077	243.062	4.2462	Up	0	0
Unigene27593	826	318	2139	35.3028	226.947	2.6845	Up	0	0
Unigene27689	619	700	3608	103.698	510.822	2.3004	Up	0	0
Unigene27797	737	793	3982	98.6661	473.508	2.2628	Up	0	0
Unigene27837	1011	5147	789	466.837	68.3943	-2.771	Down	0	0
Unigene28049	1960	173	2571	8.0938	114.958	3.8281	Up	0	0
Unigene28093	877	684	3099	71.5185	309.682	2.1144	Up	0	0
Unigene28145	926	4337	1419	429.478	134.297	-1.6772	Down	0	0
Unigene28177	1032	273	4522	24.2574	384.012	3.9847	Up	0	0
Unigene28196	1162	3628	983	286.301	74.1381	-1.9492	Down	0	0
Unigene28214	1144	265	2084	21.2413	159.649	2.91	Up	0	0
Unigene28400	1193	4782	1043	367.563	76.6192	-2.2622	Down	0	0
Unigene28605	602	3073	122	468.089	17.7606	-4.72	Down	0	0
Unigene29605	639	864	3487	123.987	478.239	1.9475	Up	0	0
Unigene29722	1370	978	16990	65.4607	1086.84	4.0534	Up	0	0
Unigene29969	834	6093	2234	669.927	234.753	-1.5129	Down	0	0
Unigene300	1533	3235	8960	193.506	512.224	1.4044	Up	0	0
Unigene30490	1273	359	3059	25.86	210.594	3.0257	Up	0	0
Unigene30588	1092	723	5655	60.7125	453.841	2.9021	Up	0	0
Unigene30739	877	7537	3054	788.063	305.185	-1.3686	Down	0	0
Unigene3094	780	788	9404	92.639	1056.6	3.5117	Up	0	0
Unigene31035	872	9094	2081	956.314	209.146	-2.193	Down	0	0
Unigene31411	552	7891	1518	1310.86	241.005	-2.4434	Down	0	0
Unigene31541	687	2441	352	325.817	44.9035	-2.8592	Down	0	0
Unigene31628	695	464	3951	61.2203	498.214	3.0247	Up	0	0
Unigene31636	717	9810	2012	1254.62	245.925	-2.351	Down	0	0
Unigene31834	653	6297	2190	884.265	293.917	-1.5891	Down	0	0
Unigene342	1195	2449	263	187.924	19.2878	-3.2844	Down	0	0
Unigene346	886	3735	742	386.562	73.3946	-2.397	Down	0	0
Unigene3625	671	129	3519	17.6291	459.611	4.7044	Up	0	0
Unigene364	1564	764	3482	44.7939	195.113	2.1229	Up	0	0
Unigene366	785	448	2596	52.3324	289.82	2.4694	Up	0	0
Unigene402	2461	2359	6465	87.8979	230.224	1.3891	Up	0	0
Unigene414	1360	7037	3126	474.472	201.439	-1.236	Down	0	0
Unigene41745	532	847	3668	145.994	604.243	2.0492	Up	0	0
Unigene41807	582	2254	10142	355.135	1527.19	2.1044	Up	0	0
Unigene41821	594	943	4469	145.575	659.353	2.1793	Up	0	0
Unigene41890	688	3134	14113	417.708	1797.73	2.1056	Up	0	0
Unigene41917	746	1260	17752	154.88	2085.46	3.7511	Up	0	0
Unigene41918	753	1814	8106	220.904	943.421	2.0945	Up	0	0
Unigene41919	762	1173	7377	141.158	848.435	2.5875	Up	0	0
Unigene41922	777	2426	0	286.307	0	-18.1272	Down	0	0
Unigene41968	939	1151	5	112.401	0.4667	-7.9119	Down	0	0
Unigene4304	1634	276	2290	15.4888	122.822	2.9873	Up	0	0
Unigene4345	684	138	1630	18.5006	208.846	3.4968	Up	0	0
Unigene439	993	823	3334	75.9998	294.246	1.953	Up	0	0
Unigene4405	533	3907	1046	672.169	171.988	-1.9665	Down	0	0
Unigene450	1372	3657	939	244.418	59.9798	-2.0268	Down	0	0
Unigene454	1525	460	3544	27.6599	203.666	2.8803	Up	0	0
Unigene48747	592	2737	127	423.951	18.8008	-4.495	Down	0	0
Unigene5014	570	2012	244	323.68	37.5153	-3.109	Down	0	0
Unigene5424	2534	464	3055	16.7909	105.657	2.6536	Up	0	0
Unigene5449	1598	628	3181	36.0367	174.454	2.2753	Up	0	0
Unigene5455	2539	2422	9031	87.4729	311.722	1.8334	Up	0	0
Unigene5470	1619	259	5429	14.6695	293.878	4.3243	Up	0	0
Unigene5472	1919	1839	6890	87.8757	314.658	1.8402	Up	0	0
Unigene5481	2495	5451	13281	200.34	466.503	1.2194	Up	0	0
Unigene5486	1320	335	2545	23.272	168.969	2.8601	Up	0	0
Unigene5548	1724	4548	9911	241.905	503.818	1.0585	Up	0	0
Unigene5558	1078	263	2501	22.3717	203.324	3.184	Up	0	0
Unigene5567	1911	509	4120	24.4241	188.943	2.9516	Up	0	0
Unigene557	1546	1180	5128	69.9898	290.692	2.0543	Up	0	0
Unigene5600	1797	294	4249	15.0024	207.22	3.7879	Up	0	0
Unigene5639	1554	845	3556	49.8618	200.542	2.0079	Up	0	0
Unigene5642	993	3027	712	279.528	62.8383	-2.1533	Down	0	0
Unigene5674	1285	359	3987	25.6185	271.917	3.4079	Up	0	0
Unigene5689	1357	4221	634	285.232	40.9452	-2.8004	Down	0	0
Unigene5711	2155	135	1992	5.7445	81.0095	3.8178	Up	0	0
Unigene5744	1088	800	4177	67.4254	336.457	2.3191	Up	0	0
Unigene5745	1438	2481	6378	158.209	388.704	1.2968	Up	0	0
Unigene5762	851	360	3179	38.7914	327.382	3.0772	Up	0	0
Unigene5785	1373	338	2181	22.574	139.213	2.6246	Up	0	0
Unigene5813	2774	130	1795	4.2973	56.709	3.7221	Up	0	0
Unigene5846	1020	264	3660	23.7337	314.467	3.7279	Up	0	0
Unigene5868	1785	344	2314	17.6719	113.611	2.6846	Up	0	0
Unigene5890	984	3859	981	359.618	87.3711	-2.0412	Down	0	0
Unigene5941	1859	3592	1081	177.182	50.9613	-1.7978	Down	0	0
Unigene6052	1674	670	3183	36.7013	166.638	2.1828	Up	0	0
Unigene6077	1987	1635	4724	75.454	208.356	1.4654	Up	0	0
Unigene6138	1195	4388	590	336.714	43.2691	-2.9601	Down	0	0
Unigene6174	1795	4223	21121	215.734	1031.2	2.257	Up	0	0
Unigene6213	871	638	3126	67.1683	314.532	2.2274	Up	0	0
Unigene6238	673	3210	837	437.373	108.994	-2.0046	Down	0	0
Unigene628	896	123	2183	12.5881	213.52	4.0842	Up	0	0
Unigene6314	723	2697	440	342.062	53.3345	-2.6811	Down	0	0
Unigene6440	1104	6652	285	552.517	22.624	-4.6101	Down	0	0
Unigene6458	805	2611	7266	297.422	791.031	1.4112	Up	0	0
Unigene6568	707	195	2715	25.2917	336.546	3.7341	Up	0	0
Unigene6605	1090	139	5131	11.6937	412.543	5.1407	Up	0	0
Unigene6607	1141	2416	8385	194.166	644.038	1.7299	Up	0	0
Unigene672	1650	1014	3843	56.3529	204.118	1.8568	Up	0	0
Unigene6758	762	418	6304	50.3018	725.029	3.8494	Up	0	0
Unigene681	1853	466	2902	23.0607	137.251	2.5733	Up	0	0
Unigene69207	516	16521	3537	2935.95	600.73	-2.289	Down	0	0
Unigene69320	530	4637	1525	802.275	252.167	-1.6697	Down	0	0
Unigene69412	544	5765	1407	971.768	226.667	-2.1	Down	0	0
Unigene69465	554	8193	2334	1356.11	369.22	-1.8769	Down	0	0
Unigene69532	565	3344	494	542.725	76.6253	-2.8243	Down	0	0
Unigene6977	836	1122	7175	123.069	752.159	2.6116	Up	0	0
Unigene69804	619	6185	1963	916.244	277.922	-1.721	Down	0	0
Unigene70135	755	9072	3821	1101.84	443.531	-1.3128	Down	0	0
Unigene70148	768	9185	3446	1096.68	393.231	-1.4797	Down	0	0
Unigene70233	829	23957	2547	2649.96	269.258	-3.2989	Down	0	0
Unigene70446	1357	4	2145	0.2703	138.529	9.0014	Up	0	0
Unigene70462	1441	16	2022	1.0182	122.973	6.9162	Up	0	0
Unigene70478	1630	7	1772	0.3938	95.273	7.9185	Up	0	0
Unigene7108	900	4656	1632	474.387	158.917	-1.5778	Down	0	0
Unigene7120	1137	3314	904	267.272	69.679	-1.9395	Down	0	0
Unigene7147	990	6345	1832	587.704	162.175	-1.8575	Down	0	0
Unigene7204	1670	6520	2811	358.008	147.516	-1.2791	Down	0	0
Unigene72	5915	4097	852	63.5146	12.6235	-2.331	Down	0	0
Unigene74	3840	7875	2746	188.054	62.6705	-1.5853	Down	0	0
Unigene7612	664	6376	1445	880.526	190.719	-2.2069	Down	0	0
Unigene770	1363	1310	4282	88.1328	275.324	1.6434	Up	0	0
Unigene8041	1112	2527	16616	208.383	1309.53	2.6517	Up	0	0
Unigene820	1061	4629	843	400.068	69.6316	-2.5224	Down	0	0
Unigene8292	581	517	4598	81.5974	693.564	3.0874	Up	0	0
Unigene82	2978	597	6017	18.3828	177.072	3.2679	Up	0	0
Unigene8407	513	2098	97	375.016	16.571	-4.5002	Down	0	0
Unigene8429	891	1278	8244	131.527	810.875	2.6241	Up	0	0
Unigene8729	667	3725	1006	512.109	132.18	-1.9539	Down	0	0
Unigene8810	543	513	2729	86.6323	440.451	2.346	Up	0	0
Unigene88	5528	1729	5263	28.6807	83.4371	1.5406	Up	0	0
Unigene9114	580	2207	221	348.928	33.3932	-3.3853	Down	0	0
Unigene92	954	4662	1664	448.111	152.862	-1.5516	Down	0	0
Unigene949	1095	8277	3095	693.14	247.708	-1.4845	Down	0	0
Unigene9592	702	308	2385	40.2324	297.745	2.8876	Up	0	0
Unigene9680	566	1062	4070	172.056	630.191	1.8729	Up	0	0
Unigene9723	576	2238	59	356.287	8.9768	-5.3107	Down	0	0
Unigene6329	1216	1396	4280	105.272	308.464	1.551	Up	1.77493e-308	3.0693e-306
Unigene11100	1041	2639	6334	232.461	533.238	1.1978	Up	1.8e-307	2.7564e-305
Unigene27109	1319	510	2560	35.4558	170.094	2.2622	Up	4e-307	6.112e-305
Unigene11853	577	924	3405	146.845	517.172	1.8164	Up	8e-307	1.2197e-304
Unigene20122	710	652	2858	84.2076	352.775	2.0667	Up	6e-306	9.1086e-304
Unigene6277	742	4499	1736	555.999	205.041	-1.4392	Down	1.4e-305	2.1208e-303
Unigene17482	518	1430	112	253.144	18.9488	-3.7398	Down	4e-305	6.0463e-303
Unigene11448	1515	170	1703	10.2896	98.5135	3.2591	Up	1.4e-303	2.1071e-301
Unigene22902	1495	3365	1050	206.398	61.552	-1.7456	Down	8.3443e-303	1.2505e-300
Unigene28243	1819	375	2227	18.9043	107.296	2.5048	Up	1.4025e-301	2.093e-299
Unigene22032	1491	5983	2749	367.962	161.581	-1.1873	Down	1.6075e-301	2.3939e-299
Unigene16459	1213	5682	2543	429.539	183.73	-1.2252	Down	5.4406e-301	8.0847e-299
Unigene6286	1161	47	1274	3.7122	96.1681	4.6952	Up	1.6271e-299	2.3976e-297
Unigene5585	903	173	1692	17.5679	164.213	3.2246	Up	1.2415e-298	1.8256e-296
Unigene10828	2980	2798	746	86.0981	21.939	-1.9725	Down	1.1863e-297	1.7371e-295
Unigene49308	3878	0	1019	0	23.0282	14.4911	Up	1.4713e-297	2.1499e-295
Unigene10890	1465	2136	411	133.698	24.5866	-2.443	Down	2.2609e-297	3.297e-295
Unigene5578	1156	4997	2098	396.382	159.053	-1.3174	Down	1.5233e-296	2.2076e-294
Unigene11328	2705	311	2048	10.5428	66.3524	2.6539	Up	4.3023e-296	6.2222e-294
Unigene21500	1498	2235	462	136.813	27.0286	-2.3396	Down	1.7714e-295	2.5567e-293
Unigene6438	1149	29	1169	2.3144	89.1638	5.2677	Up	4.5258e-292	6.5186e-290
Unigene26750	3868	2384	544	56.5174	12.3256	-2.197	Down	1.2112e-291	1.7409e-289
Unigene9244	1111	1538	168	126.942	13.2522	-3.2599	Down	5.4819e-291	7.8634e-289
Unigene22821	1504	979	3423	59.6894	199.459	1.7405	Up	8.7128e-291	1.2473e-288
Unigene764	1604	119	1495	6.8031	81.6828	3.5858	Up	4.2403e-290	6.0578e-288
Unigene17184	618	2060	394	305.662	55.873	-2.4517	Down	4.6806e-288	6.6733e-286
Unigene16086	3893	635	2732	14.9572	61.5021	2.0398	Up	1.401e-287	1.9894e-285
Unigene663	2165	60	1276	2.5413	51.6519	4.3452	Up	5.3593e-286	7.5947e-284
Unigene27271	1486	147	1565	9.0711	92.2974	3.3469	Up	5.8709e-286	8.303e-284
Unigene11197	1196	560	2565	42.9357	187.953	2.1301	Up	1.7388e-285	2.4541e-283
Unigene11076	1898	254	1858	12.2716	85.7913	2.8055	Up	2.2948e-285	3.2324e-283
Unigene420	1707	94	1394	5.0496	71.5687	3.8251	Up	4.3731e-285	6.1475e-283
Unigene309	1353	288	1942	19.519	125.79	2.6881	Up	7.9298e-285	1.1125e-282
Unigene20118	788	2634	696	306.515	77.4064	-1.9854	Down	9.3471e-283	1.3061e-280
Unigene16677	1394	1270	87	83.5417	5.4695	-3.933	Down	5.6579e-282	7.8905e-280
Unigene29635	524	3368	1117	589.39	186.817	-1.6576	Down	8.9805e-282	1.2499e-279
Unigene26832	1648	228	1773	12.6864	94.2856	2.8938	Up	2.5618e-281	3.5516e-279
Unigene21721	1202	1678	4590	128.012	334.659	1.3864	Up	9.4798e-280	1.3091e-277
Unigene27935	590	74	1302	11.5012	193.398	4.0717	Up	4.3276e-279	5.9642e-277
Unigene11834	525	4143	1608	723.632	268.424	-1.4307	Down	4.4621e-279	6.1376e-277
Unigene6027	2446	814	3045	30.5162	109.1	1.838	Up	5.2724e-279	7.238e-277
Unigene22160	857	3515	1215	376.103	124.248	-1.5979	Down	6.3743e-279	8.7337e-277
Unigene22323	3286	97	1378	2.7069	36.7515	3.7631	Up	2.9808e-278	4.0761e-276
Unigene11010	2395	2486	631	95.1826	23.0897	-2.0434	Down	3.1778e-277	4.3371e-275
Unigene22874	1442	229	1758	14.5624	106.843	2.8752	Up	4.1308e-277	5.6268e-275
Unigene6198	938	1002	3390	97.9551	316.731	1.6931	Up	4.3352e-277	5.8939e-275
Unigene3508	703	799	3004	104.221	374.488	1.8453	Up	9.3994e-277	1.2754e-274
Unigene1576	1295	2027	5143	143.531	348.049	1.2779	Up	1.4365e-276	1.9455e-274
Unigene10764	1561	2987	910	175.467	51.0896	-1.7801	Down	1.913e-276	2.5857e-274
Unigene4266	822	175	1608	19.5222	171.438	3.1345	Up	2.1336e-276	2.8785e-274
Unigene9376	2166	1916	351	81.1146	14.2018	-2.5139	Down	5.8801e-276	7.9176e-274
Unigene16420	2093	3199	1036	140.155	43.3795	-1.6919	Down	1.2382e-275	1.664e-273
Unigene21513	1665	1185	3713	65.2629	195.436	1.5824	Up	1.853e-275	2.4855e-273
Unigene10990	2065	551	2495	24.4677	105.887	2.1136	Up	5.0195e-275	6.7202e-273
Unigene476	1360	435	2240	29.33	144.345	2.2991	Up	3.1308e-274	4.1756e-272
Unigene21928	2779	152	1532	5.0155	48.313	3.2679	Up	6.0408e-274	8.0415e-272
Unigene5503	3938	1417	4109	32.9956	91.4438	1.4706	Up	1.0428e-273	1.3855e-271
Unigene27686	860	3649	1316	389.079	134.107	-1.5367	Down	1.7036e-273	2.2551e-271
Unigene1121	639	261	1825	37.4543	250.297	2.7404	Up	1.9998e-273	2.6371e-271
Unigene21760	1533	1654	4509	98.9363	257.77	1.3815	Up	2.1927e-273	2.8862e-271
Unigene17522	4212	379	2103	8.2511	43.7567	2.4068	Up	5.0552e-272	6.6414e-270
Unigene19992	1243	859	3091	63.3701	217.932	1.782	Up	1.8039e-271	2.3612e-269
Unigene788	1946	2483	645	117.003	29.0476	-2.0101	Down	5.2025e-271	6.7968e-269
Unigene27404	3028	3009	940	91.1231	27.2061	-1.7439	Down	1.2486e-270	1.6282e-268
Unigene14894	675	871	3109	118.325	403.656	1.7704	Up	1.3778e-270	1.7933e-268
Unigene24791	761	1648	243	198.58	27.9844	-2.827	Down	1.795e-270	2.3322e-268
Unigene21971	2311	633	2640	25.1169	100.115	1.9949	Up	4.6989e-270	6.0936e-268
Unigene11420	3311	621	2615	17.1987	69.216	2.0088	Up	6.0501e-270	7.8315e-268
Unigene4000	994	532	2423	49.0781	213.629	2.122	Up	1.7291e-268	2.23e-266
Unigene10791	1585	3121	1013	180.562	56.0111	-1.6887	Down	3.0616e-268	3.9413e-266
Unigene1461	2631	530	2417	18.4721	80.51	2.1238	Up	3.9943e-268	5.1326e-266
Unigene15006	1114	90	1316	7.4083	103.53	3.8048	Up	4.0278e-268	5.1662e-266
Unigene16185	3051	955	3246	28.7027	93.2396	1.6998	Up	7.0391e-267	8.9957e-265
Unigene11686	670	3319	1138	454.25	148.854	-1.6096	Down	2.8972e-266	3.6958e-264
Unigene19969	1213	1663	4475	125.717	323.315	1.3628	Up	8.5906e-266	1.0939e-263
Unigene16178	2092	2779	823	121.812	34.4772	-1.8209	Down	1.6979e-265	2.1581e-263
Unigene21727	1640	1789	315	100.03	16.833	-2.5711	Down	1.7014e-264	2.1547e-262
Unigene28039	579	2379	608	376.772	92.0278	-2.0335	Down	1.0353e-263	1.3087e-261
Unigene19857	895	2025	428	207.474	41.9097	-2.3076	Down	1.7886e-263	2.2571e-261
Unigene29985	2246	55	1171	2.2455	45.6921	4.3468	Up	1.1386e-262	1.4342e-260
Unigene22899	1361	3517	1273	236.961	81.9717	-1.5314	Down	2.2984e-262	2.8848e-260
Unigene16083	2191	1943	393	81.3191	15.7197	-2.371	Down	2.827e-261	3.542e-259
Unigene11186	1482	3252	1115	201.217	65.9357	-1.6096	Down	6.1198e-261	7.6539e-259
Unigene7228	939	397	2092	38.7692	195.25	2.3323	Up	1.0458e-260	1.3056e-258
Unigene148	3936	434	2174	10.1111	48.4059	2.2592	Up	1.2709e-260	1.5839e-258
Unigene46	2108	196	1600	8.526	66.5186	2.9638	Up	2.608e-260	3.2445e-258
Unigene16152	2380	2586	730	99.6354	26.8807	-1.8901	Down	4.9595e-260	6.1589e-258
Unigene94	4695	2735	814	53.4175	15.1944	-1.8138	Down	6.4283e-260	7.9689e-258
Unigene11561	1010	4150	1689	376.781	146.555	-1.3623	Down	1.3535e-259	1.6749e-257
Unigene21588	1210	419	2133	31.7534	154.49	2.2825	Up	5.9335e-259	7.3167e-257
Unigene17800	588	27	1041	4.2106	155.155	5.2035	Up	9.4653e-259	1.1651e-256
Unigene9245	1162	1018	3315	80.3348	250.018	1.6379	Up	1.2826e-258	1.5761e-256
Unigene11097	884	4012	1605	416.17	159.117	-1.3871	Down	5.3659e-258	6.5822e-256
Unigene19530	603	465	2226	70.7128	323.52	2.1938	Up	2.4832e-257	3.0355e-255
Unigene17548	1019	785	2872	70.6411	247.004	1.806	Up	4.855e-257	5.9245e-255
Unigene11136	1031	1918	390	170.589	33.1512	-2.3634	Down	6.0009e-257	7.3101e-255
Unigene22138	1181	57	1157	4.4258	85.8573	4.2779	Up	7.9102e-257	9.6192e-255
Unigene11673	787	2942	943	342.791	105.01	-1.7068	Down	8.3895e-257	1.0184e-254
Unigene17514	738	876	3043	108.845	361.36	1.7312	Up	8.5045e-257	1.0306e-254
Unigene17545	2340	175	1528	6.8578	57.2271	3.0609	Up	9.1859e-257	1.1113e-254
Unigene1561	1112	57	1156	4.7004	91.106	4.2767	Up	1.4745e-256	1.7808e-254
Unigene20588	636	3405	1224	490.933	168.662	-1.5414	Down	1.7182e-256	2.0715e-254
Unigene11285	5057	251	1725	4.5514	29.8944	2.7155	Up	5.089e-256	6.1145e-254
Unigene23715	575	1022	3305	162.984	503.73	1.6279	Up	1.33e-255	1.5953e-253
Unigene26863	3769	879	3039	21.3858	70.664	1.7243	Up	4.6988e-255	5.6264e-253
Unigene16085	2405	2640	5950	100.659	216.818	1.107	Up	5.5935e-255	6.6863e-253
Unigene22894	1252	820	2924	60.0581	204.676	1.7689	Up	2.5549e-254	3.0489e-252
Unigene21501	1812	843	2965	42.661	143.404	1.7491	Up	7.1397e-254	8.4913e-252
Unigene31418	511	2257	568	405.017	97.414	-2.0558	Down	7.6142e-254	9.0403e-252
Unigene25346	1718	331	1909	17.6672	97.3815	2.4626	Up	8.653e-254	1.0256e-251
Unigene5668	2195	653	2592	27.2798	103.489	1.9236	Up	9.086e-253	1.0751e-250
Unigene27256	1137	1448	190	116.781	14.6449	-2.9953	Down	1.7338e-252	2.0482e-250
Unigene6121	2107	2982	6440	129.779	267.865	1.0454	Up	1.7023e-251	2.0042e-249
Unigene27874	601	1888	387	288.064	56.4326	-2.3518	Down	1.7872e-251	2.1007e-249
Unigene70032	700	44	1087	5.7639	136.09	4.5614	Up	1.8689e-251	2.193e-249
Unigene27322	829	72	1190	7.9642	125.802	3.9815	Up	4.0768e-251	4.7759e-249
Unigene23017	834	274	1759	30.1264	184.839	2.6172	Up	1.0553e-250	1.2342e-248
Unigene11295	1067	1251	119	107.511	9.7741	-3.4594	Down	4.0334e-250	4.7093e-248
Unigene6424	630	1147	84	166.95	11.6851	-3.8367	Down	4.9675e-250	5.7903e-248
Unigene11283	582	3748	1465	590.526	220.601	-1.4206	Down	5.624e-250	6.5447e-248
Unigene810	647	3066	1043	434.54	141.278	-1.621	Down	1.2586e-248	1.4598e-246
Unigene741	3618	208	1583	5.2718	38.3448	2.8627	Up	1.3566e-248	1.5709e-246
Unigene10911	4246	110	1305	2.3756	26.9355	3.5031	Up	1.6389e-248	1.8947e-246
Unigene1854	898	188	1529	19.1975	149.219	2.9584	Up	2.1693e-248	2.5038e-246
Unigene5614	2258	453	2156	18.3966	83.6794	2.1854	Up	4.0345e-248	4.6488e-246
Unigene70416	1188	2	866	0.1544	63.8845	8.6926	Up	4.9351e-248	5.6772e-246
Unigene16880	745	3999	1638	492.218	192.687	-1.353	Down	1.1987e-247	1.3745e-245
Unigene25390	1871	189	1528	9.263	71.572	2.9498	Up	1.6799e-247	1.923e-245
Unigene5666	1121	3354	1227	274.359	95.9252	-1.5161	Down	1.2555e-246	1.435e-244
Unigene6990	1177	1984	445	154.571	33.1343	-2.2219	Down	1.8055e-246	2.0602e-244
Unigene28012	658	2239	578	312.026	76.9832	-2.019	Down	5.21e-246	5.9352e-244
Unigene5848	1643	190	1524	10.6042	81.2908	2.9385	Up	6.8061e-246	7.7408e-244
Unigene10808	2560	965	3146	34.566	107.699	1.6396	Up	6.8699e-246	7.8009e-244
Unigene17093	695	1190	104	157.009	13.1142	-3.5816	Down	3.0781e-245	3.4839e-243
Unigene5498	3505	2905	960	76.0012	24.0036	-1.6628	Down	2.1116e-244	2.3862e-242
Unigene26892	2035	4435	1946	199.844	83.8055	-1.2538	Down	5.1173e-244	5.7642e-242
Unigene27371	2639	746	2725	25.9216	90.4943	1.8037	Up	1.4435e-243	1.6233e-241
Unigene31244	512	516	2264	92.4149	387.526	2.0681	Up	6.3137e-243	7.0891e-241
Unigene43571	4093	1	839	0.0224	17.9645	9.6474	Up	1.6495e-242	1.8462e-240
Unigene413	2981	2001	463	61.5527	13.6117	-2.177	Down	2.5592e-242	2.8598e-240
Unigene5415	1744	5738	2879	301.701	144.673	-1.0603	Down	2.4978e-241	2.7868e-239
Unigene6387	805	3428	1293	390.487	140.766	-1.472	Down	2.8254e-241	3.1473e-239
Unigene22878	1542	622	2470	36.9886	140.38	1.9242	Up	4.5543e-241	5.0651e-239
Unigene21612	1596	252	1662	14.4787	91.2624	2.6561	Up	7.1346e-241	7.9222e-239
Unigene11089	984	2506	740	233.533	65.9068	-1.8251	Down	2.2698e-240	2.5164e-238
Unigene49287	1585	2	839	0.1157	46.3902	8.6473	Up	3.3978e-240	3.761e-238
Unigene196	725	81	1177	10.2449	142.276	3.7957	Up	1.5175e-239	1.6744e-237
Unigene6417	593	53	1078	8.1956	159.315	4.2809	Up	1.613e-239	1.777e-237
Unigene2362	553	2567	778	425.66	123.296	-1.7876	Down	3.0325e-239	3.3305e-237
Unigene16186	1392	245	1634	16.1395	102.874	2.6722	Up	2.0172e-238	2.2085e-236
Unigene24783	1293	73	1144	5.1771	77.5392	3.9047	Up	5.3546e-238	5.8441e-236
Unigene11079	2341	348	1876	13.6314	70.2304	2.3652	Up	6.3929e-238	6.9666e-236
Unigene70491	1982	2	831	0.0925	36.7444	8.6339	Up	7.1345e-238	7.7627e-236
Unigene11107	1093	2104	4994	176.518	400.426	1.1817	Up	9.3928e-238	1.0188e-235
Unigene70399	1111	11	886	0.9079	69.8898	6.2664	Up	2.2629e-237	2.447e-235
Unigene16916	1004	5468	2709	499.41	236.466	-1.0786	Down	1.6039e-236	1.7264e-234
Unigene27277	2294	814	2812	32.5382	107.428	1.7232	Up	6.213e-236	6.6773e-234
Unigene17532	1030	241	1611	21.4557	137.073	2.6755	Up	2.0754e-235	2.2272e-233
Unigene281	1394	1258	142	82.7523	8.9273	-3.2125	Down	4.1395e-235	4.4353e-233
Unigene16405	1027	3303	1238	294.917	105.644	-1.4811	Down	1.0858e-234	1.1616e-232
Unigene26920	1689	782	2744	42.456	142.38	1.7457	Up	1.7981e-234	1.9207e-232
Unigene27151	1370	1740	352	116.464	22.5173	-2.3708	Down	3.7116e-234	3.9587e-232
Unigene6377	781	4663	2149	547.49	241.146	-1.1829	Down	4.2635e-234	4.5405e-232
Unigene14182	1587	132	1313	7.6271	72.5073	3.2489	Up	8.6531e-234	9.1875e-232
Unigene28193	1673	979	3101	53.6598	162.442	1.598	Up	1.1205e-233	1.1861e-231
Unigene185	3339	1733	350	47.5931	9.1864	-2.3732	Down	1.6656e-233	1.7605e-231
Unigene1443	997	2480	747	228.096	65.6628	-1.7965	Down	8.529e-233	8.9743e-231
Unigene25518	747	284	1703	34.8626	199.797	2.5188	Up	1.4873e-232	1.5626e-230
Unigene69084	501	0	795	0	139.067	17.0854	Up	2.6333e-232	2.7625e-230
Unigene25201	1093	4956	2366	415.789	189.709	-1.1321	Down	6.6755e-232	6.9822e-230
Unigene22188	771	2809	6020	334.087	684.283	1.0344	Up	3.3656e-231	3.5098e-229
Unigene26193	500	3183	1177	583.753	206.3	-1.5006	Down	1.1865e-230	1.2337e-228
Unigene1753	2781	3096	1123	102.085	35.3894	-1.5284	Down	1.5727e-230	1.6328e-228
Unigene154	1916	1896	4612	90.7413	210.954	1.2171	Up	3.9751e-230	4.121e-228
Unigene49083	2026	29	947	1.3126	40.9642	4.9639	Up	5.1971e-230	5.3799e-228
Unigene16081	1289	3873	1629	275.522	110.755	-1.3148	Down	1.2767e-229	1.3197e-227
Unigene26912	1728	446	2049	23.6675	103.918	2.1345	Up	4.7957e-229	4.9426e-227
Unigene6166	816	1422	218	159.798	23.4132	-2.7709	Down	1.019e-228	1.0487e-226
Unigene16452	799	1647	319	189.02	34.9895	-2.4335	Down	1.0495e-228	1.0784e-226
Unigene28148	967	2787	940	264.285	85.1913	-1.6333	Down	1.1602e-228	1.1905e-226
Unigene25312	2047	1585	4100	71.0025	175.534	1.3058	Up	2.3724e-228	2.4273e-226
Unigene1590	912	3297	1259	331.502	120.983	-1.4542	Down	5.5394e-228	5.6592e-226
Unigene12459	1540	3880	1641	231.032	93.386	-1.3068	Down	6.879e-228	7.0176e-226
Unigene30660	1689	144	1321	7.818	68.5436	3.1322	Up	3.0836e-227	3.1411e-225
Unigene6446	1007	5171	2546	470.877	221.576	-1.0875	Down	8.5717e-227	8.7191e-225
Unigene70479	1639	14	863	0.7833	46.1451	5.8805	Up	3.0806e-226	3.129e-224
Unigene5709	800	1560	4044	178.812	443.012	1.3089	Up	4.4416e-226	4.5049e-224
Unigene1812	2297	1371	3727	54.7317	142.198	1.3774	Up	2.4952e-225	2.5272e-223
Unigene22041	749	1960	482	239.959	56.3974	-2.0891	Down	2.5765e-225	2.6057e-223
Unigene16146	2999	140	1301	4.2807	38.0185	3.1508	Up	4.2705e-225	4.3065e-223
Unigene1293	936	256	1602	25.0799	149.996	2.5803	Up	6.4045e-225	6.4493e-223
Unigene41772	557	58	1042	9.5485	163.948	4.1018	Up	7.0118e-225	7.0507e-223
Unigene13651	578	4308	1948	683.455	295.362	-1.2104	Down	2.1843e-224	2.1933e-222
Unigene70494	2282	4	798	0.1607	30.6465	7.5752	Up	3.4702e-224	3.4795e-222
Unigene10231	787	2080	4855	242.354	540.64	1.1576	Up	8.9775e-224	8.9887e-222
Unigene11659	1072	1080	94	92.3828	7.6847	-3.5876	Down	4.767e-223	4.7595e-221
Unigene6574	1047	81	1111	7.0942	92.9954	3.7124	Up	2.8216e-222	2.8092e-220
Unigene151	957	1407	3766	134.817	344.875	1.3551	Up	4.2425e-222	4.2178e-220
Unigene22497	844	3504	1416	380.701	147.033	-1.3725	Down	5.12e-222	5.083e-220
Unigene26984	1092	163	1351	13.6876	108.424	2.9857	Up	1.0012e-221	9.926e-220
Unigene21893	774	1547	287	183.279	32.4964	-2.4957	Down	2.4764e-221	2.4516e-219
Unigene10422	2104	34	936	1.4818	38.9874	4.7176	Up	4.2779e-221	4.2231e-219
Unigene27913	787	889	38	103.583	4.2316	-4.6134	Down	1.5705e-220	1.546e-218
Unigene5753	2006	424	1960	19.3819	85.6286	2.1434	Up	2.4717e-220	2.4264e-218
Unigene26686	1665	460	2035	25.3341	107.114	2.08	Up	3.663e-220	3.5908e-218
Unigene11373	1595	551	2219	31.6777	121.924	1.9444	Up	8.4735e-220	8.2951e-218
Unigene160	4751	173	1369	3.3391	25.253	2.9189	Up	1.3798e-219	1.3489e-217
Unigene645	2024	783	2662	35.4743	115.263	1.7001	Up	2.7237e-219	2.6589e-217
Unigene27529	1181	95	1143	7.3763	84.8184	3.5234	Up	5.8016e-219	5.6558e-217
Unigene8932	693	2245	654	297.061	82.7063	-1.8447	Down	1.0599e-218	1.0319e-216
Unigene7140	1294	89	1123	6.3069	76.057	3.5921	Up	1.0987e-218	1.0681e-216
Unigene16903	750	3521	1443	430.494	168.616	-1.3523	Down	4.2287e-218	4.1053e-216
Unigene11030	934	2853	1017	280.103	95.4263	-1.5535	Down	1.033e-217	1.0001e-215
Unigene3237	590	3366	1345	523.148	199.786	-1.3888	Down	3.474e-217	3.3541e-215
Unigene17821	772	1660	4145	197.175	470.545	1.2549	Up	4.1798e-217	4.03e-215
Unigene16854	607	953	60	143.968	8.6628	-4.0548	Down	7.0405e-217	6.7697e-215
Unigene7220	1153	2316	702	184.192	53.3583	-1.7874	Down	5.0248e-216	4.8249e-214
Unigene27869	581	2420	763	381.945	115.091	-1.7306	Down	9.6646e-216	9.2674e-214
Unigene794	1507	886	2827	53.9116	164.402	1.6086	Up	3.1726e-215	3.0298e-213
Unigene11292	1259	863	2785	62.8561	193.862	1.6249	Up	3.8588e-215	3.6802e-213
Unigene9290	811	2650	905	299.631	97.7961	-1.6153	Down	4.2025e-214	3.9917e-212
Unigene16134	3165	188	1385	5.4469	38.3504	2.8157	Up	5.0514e-214	4.7915e-212
Unigene16576	1216	450	1979	33.9345	142.628	2.0714	Up	4.9069e-213	4.6419e-211
Unigene42175	2904	43	942	1.3578	28.4281	4.388	Up	6.3033e-213	5.9549e-211
Unigene10901	895	172	1337	17.6225	130.919	2.8932	Up	1.4523e-212	1.3702e-210
Unigene22358	1480	3171	1240	196.47	73.4267	-1.4199	Down	1.1344e-211	1.0674e-209
Unigene22040	2577	507	2087	18.0408	70.9744	1.976	Up	2.8829e-211	2.709e-209
Unigene14598	725	273	1580	34.5292	190.991	2.4676	Up	6.9739e-211	6.5445e-209
Unigene480	1898	132	1219	6.3773	56.2861	3.1418	Up	1.8965e-210	1.7774e-208
Unigene6876	1494	4550	2186	279.269	128.231	-1.1229	Down	2.4927e-210	2.333e-208
Unigene5432	1283	281	1594	20.0836	108.882	2.4387	Up	7.533e-210	7.041e-208
Unigene9542	860	3216	1278	342.91	130.235	-1.3967	Down	2.154e-209	2.0053e-207
Unigene14683	2479	2419	782	89.4791	27.6455	-1.6945	Down	2.2473e-209	2.0894e-207
Unigene69109	504	2	731	0.3639	127.11	8.4483	Up	7.4683e-209	6.9161e-207
Unigene21586	1321	243	1499	16.8681	99.4472	2.5596	Up	1.0874e-208	1.0057e-206
Unigene27993	1104	276	1577	22.9246	125.186	2.4491	Up	1.1579e-208	1.0695e-206
Unigene2388	755	66	1009	8.016	117.122	3.869	Up	1.1666e-208	1.0761e-206
Unigene24800	553	3638	1562	603.253	247.542	-1.2851	Down	2.368e-208	2.1786e-206
Unigene21791	1927	172	1316	8.1848	59.8505	2.8703	Up	1.4784e-207	1.3584e-205
Unigene6979	1266	417	1883	30.204	130.35	2.1096	Up	1.4822e-207	1.36e-205
Unigene21163	2382	44	925	1.6938	34.0325	4.3286	Up	2.8384e-207	2.6011e-205
Unigene14939	817	165	1296	18.5193	139.02	2.9082	Up	3.3851e-207	3.0981e-205
Unigene639	706	1914	503	248.599	62.4392	-1.9933	Down	4.3347e-207	3.962e-205
Unigene16055	2206	3351	1376	139.294	54.6647	-1.3494	Down	5.1519e-207	4.7028e-205
Unigene11227	2203	148	1247	6.1604	49.6073	3.0095	Up	2.0327e-206	1.8507e-204
Unigene29048	1110	75	1028	6.1958	81.1641	3.7115	Up	9.293e-206	8.4282e-204
Unigene157	3015	109	1132	3.3151	32.9043	3.3112	Up	2.3905e-205	2.1597e-203
Unigene26913	1538	282	1575	16.8134	89.7466	2.4162	Up	3.7598e-205	3.3924e-203
Unigene70469	1490	0	701	0	41.2312	15.3314	Up	6.3589e-205	5.7301e-203
Unigene5412	3152	743	2505	21.6155	69.6491	1.688	Up	1.9807e-204	1.7826e-202
Unigene4016	1218	305	1622	22.9623	116.707	2.3456	Up	6.0371e-204	5.4263e-202
Unigene25333	930	417	1865	41.1164	175.748	2.0957	Up	7.018e-204	6.2999e-202
Unigene10873	1806	1389	249	70.5256	12.083	-2.5452	Down	1.9063e-203	1.7047e-201
Unigene16258	1125	1506	304	122.754	23.6818	-2.3739	Down	2.9909e-203	2.6712e-201
Unigene5538	2806	457	1943	14.9345	60.6847	2.0227	Up	6.8791e-203	6.1128e-201
Unigene14563	947	371	1762	35.9241	163.061	2.1824	Up	8.7157e-203	7.735e-201
Unigene437	1247	2561	5422	188.324	381.054	1.0168	Up	1.0487e-202	9.2839e-201
Unigene1272	2202	124	1161	5.1638	46.2071	3.1616	Up	9.9637e-202	8.7981e-200
Unigene11343	1443	1038	3011	65.9619	182.868	1.4711	Up	3.2441e-201	2.8574e-199
Unigene32201	732	50	924	6.2636	110.625	4.1425	Up	5.3747e-201	4.7281e-199
Unigene44625	2259	8	739	0.3247	28.6696	6.4643	Up	4.1707e-200	3.6644e-198
Unigene11378	1668	844	2661	46.399	139.811	1.5913	Up	1.3304e-199	1.1675e-197
Unigene6912	1380	177	1293	11.7613	82.1133	2.8036	Up	5.0395e-199	4.4166e-197
Unigene446	854	99	1077	10.6302	110.523	3.3781	Up	5.2951e-199	4.6349e-197
Unigene5701	3782	332	1659	8.0497	38.4431	2.2557	Up	5.7007e-199	4.9837e-197
Unigene10992	2431	1421	273	53.6008	9.8417	-2.4453	Down	1.0538e-198	9.2015e-197
Unigene5756	1270	2594	924	187.296	63.762	-1.5546	Down	2.5031e-198	2.1801e-196
Unigene28006	689	84	1028	11.1795	130.758	3.548	Up	2.8333e-198	2.4647e-196
Unigene16417	977	1126	146	105.683	13.0964	-3.0125	Down	6.8523e-198	5.9535e-196
Unigene153	3059	146	1205	4.3766	34.5224	2.9797	Up	1.4597e-197	1.2666e-195
Unigene19667	532	1422	276	245.104	45.4665	-2.4305	Down	1.9361e-197	1.678e-195
Unigene9788	554	2392	5128	395.926	811.208	1.0348	Up	2.1498e-197	1.8609e-195
Unigene3402	625	1268	207	186.038	29.0258	-2.6802	Down	6.2288e-197	5.3653e-195
Unigene23004	1498	463	1925	28.3421	112.619	1.9904	Up	7.0559e-197	6.0703e-195
Unigene1462	1019	2481	861	223.262	74.0496	-1.5922	Down	1.8592e-196	1.5975e-194
Unigene42039	2248	2	688	0.0816	26.8217	8.3606	Up	2.2235e-196	1.9059e-194
Unigene27538	562	714	2406	116.499	375.192	1.6873	Up	2.6126e-196	2.2367e-194
Unigene676	2217	431	1855	17.8268	73.3284	2.0403	Up	5.6934e-196	4.8683e-194
Unigene254	1624	76	992	4.2913	53.5327	3.6409	Up	1.4989e-195	1.2802e-193
Unigene28386	3625	241	1435	6.0964	34.6927	2.5086	Up	2.3335e-195	1.9905e-193
Unigene5863	1777	191	1313	9.8562	64.7547	2.7159	Up	2.3388e-195	1.9926e-193
Unigene10939	2621	186	1299	6.5074	43.4346	2.7387	Up	4.8945e-195	4.1599e-193
Unigene884	552	937	80	155.655	12.7012	-3.6153	Down	5.2332e-195	4.4424e-193
Unigene26727	1656	440	1867	24.3643	98.8048	2.0198	Up	1.1344e-194	9.6065e-193
Unigene10784	3019	153	1211	4.6472	35.154	2.9193	Up	1.7624e-194	1.4907e-192
Unigene26807	2816	415	1814	13.5138	56.4545	2.0627	Up	2.226e-194	1.8805e-192
Unigene6149	783	922	76	107.977	8.5064	-3.666	Down	3.8634e-194	3.2521e-192
Unigene31579	502	1353	251	247.148	43.8191	-2.4957	Down	7.9834e-194	6.7122e-192
Unigene5742	1492	1564	353	96.1236	20.7348	-2.2128	Down	9.8523e-194	8.2736e-192
Unigene22370	1064	3230	1351	278.37	111.278	-1.3228	Down	1.2227e-193	1.0255e-191
Unigene5680	1158	361	1696	28.5865	128.355	2.1667	Up	1.5998e-193	1.3402e-191
Unigene35082	634	81	1000	11.7154	138.231	3.5606	Up	1.6868e-193	1.4114e-191
Unigene5648	1905	1620	382	77.9798	17.5737	-2.1497	Down	1.8084e-193	1.5114e-191
Unigene26758	2819	3651	1641	118.762	51.0161	-1.2191	Down	1.2573e-192	1.0483e-190
Unigene16892	506	1192	182	216.017	31.5221	-2.7767	Down	1.8212e-192	1.5167e-190
Unigene28304	1375	272	1492	18.1396	95.0955	2.3902	Up	5.4444e-192	4.5233e-190
Unigene16700	3569	972	2839	24.9736	69.7128	1.481	Up	1.0065e-191	8.3324e-190
Unigene26762	2244	1505	3719	61.5001	145.244	1.2398	Up	2.1556e-191	1.7804e-189
Unigene11404	2577	106	1066	3.7718	36.2524	3.2648	Up	5.2675e-191	4.3455e-189
Unigene17021	998	3542	1575	325.447	138.307	-1.2345	Down	1.1602e-190	9.549e-189
Unigene11145	949	412	1787	39.8101	165.026	2.0515	Up	3.4595e-190	2.844e-188
Unigene26888	1049	1156	171	101.052	14.2861	-2.8224	Down	5.7151e-190	4.6928e-188
Unigene16318	2595	337	1623	11.9084	54.8119	2.2025	Up	4.457e-189	3.6554e-187
Unigene46616	2360	0	645	0	23.952	14.5479	Up	1.3079e-188	1.0715e-186
Unigene16108	4795	212	1335	4.0542	24.3998	2.5894	Up	1.7413e-188	1.4248e-186
Unigene27233	1450	430	1815	27.1933	109.699	2.0122	Up	2.1972e-188	1.7937e-186
Unigene22819	2023	648	2239	29.3725	96.9956	1.7235	Up	2.6055e-188	2.1246e-186
Unigene48905	2866	23	769	0.7359	23.5149	4.9979	Up	9.6986e-188	7.8991e-186
Unigene27049	968	1176	3158	111.402	285.911	1.3598	Up	1.494e-187	1.2154e-185
Unigene9399	1438	567	2081	36.1565	126.826	1.8105	Up	1.9221e-187	1.5601e-185
Unigene1108	777	2051	634	242.051	71.5092	-1.7591	Down	2.3273e-187	1.8867e-185
Unigene21876	1302	3823	1786	269.25	120.217	-1.1633	Down	2.7786e-187	2.2501e-185
Unigene24724	1053	99	1028	8.6212	85.5576	3.3109	Up	1.2285e-186	9.9248e-185
Unigene24741	552	2054	638	341.211	101.292	-1.7521	Down	1.333e-186	1.0757e-184
Unigene22852	1102	174	1232	14.4787	97.9767	2.7585	Up	1.6773e-186	1.352e-184
Unigene1643	1867	235	1381	11.5421	64.8251	2.4896	Up	1.8644e-186	1.5011e-184
Unigene28070	1012	303	1536	27.4552	133.016	2.2765	Up	2.0208e-186	1.6252e-184
Unigene273	2018	1212	202	55.0736	8.7725	-2.6503	Down	5.2072e-186	4.1829e-184
Unigene1630	1028	3426	1519	305.602	129.497	-1.2387	Down	1.8416e-185	1.4726e-183
Unigene187	2067	1316	251	58.3818	10.6421	-2.4557	Down	4.408e-185	3.5208e-183
Unigene5496	2326	764	2432	30.1194	91.6321	1.6052	Up	7.1096e-185	5.6722e-183
Unigene28097	2310	989	2826	39.2597	107.215	1.4494	Up	7.1988e-185	5.7369e-183
Unigene16041	3263	495	1926	13.9107	51.7289	1.8948	Up	1.3528e-184	1.0768e-182
Unigene25350	1222	242	1388	18.1596	99.5433	2.4546	Up	2.3222e-184	1.8464e-182
Unigene70352	1003	0	630	0	55.047	15.7484	Up	3.0633e-184	2.4329e-182
Unigene27108	1993	321	1564	14.7693	68.7738	2.2193	Up	5.5397e-184	4.3898e-182
Unigene7182	3445	961	2772	25.5798	70.5177	1.463	Up	6.7595e-184	5.3503e-182
Unigene11916	985	409	1747	38.0758	155.436	2.0294	Up	2.123e-183	1.6785e-181
Unigene10158	846	38	813	4.1188	84.2198	4.3539	Up	4.5296e-183	3.5732e-181
Unigene22811	1821	371	1666	18.6821	80.1787	2.1016	Up	5.6036e-183	4.4155e-181
Unigene7233	889	276	1458	28.4688	143.731	2.3359	Up	1.274e-182	1.0028e-180
Unigene21847	901	785	2456	79.8927	238.89	1.5802	Up	1.5532e-182	1.2211e-180
Unigene17731	2384	3436	1540	132.163	56.612	-1.2231	Down	2.3564e-182	1.8506e-180
Unigene27928	500	1968	601	360.925	105.341	-1.7766	Down	2.445e-182	1.918e-180
Unigene5545	2648	394	1710	13.644	56.5942	2.0524	Up	3.5242e-182	2.7615e-180
Unigene205	2054	1542	371	68.8408	15.8295	-2.1206	Down	4.1451e-181	3.2336e-179
Unigene12236	1043	2149	711	188.936	59.7419	-1.6611	Down	4.5884e-181	3.5755e-179
Unigene26666	1631	4301	2160	241.812	116.063	-1.059	Down	4.8715e-181	3.7919e-179
Unigene26964	1120	199	1270	16.2929	99.3756	2.6086	Up	6.9441e-181	5.3992e-179
Unigene70482	1693	34	787	1.8416	40.7391	4.4674	Up	3.4101e-180	2.6369e-178
Unigene16271	1986	1435	319	66.2575	14.0768	-2.2348	Down	4.2906e-180	3.314e-178
Unigene22060	3587	389	1688	9.9444	41.2415	2.0521	Up	7.8463e-180	6.0538e-178
Unigene47096	607	849	69	128.257	9.9622	-3.6864	Down	1.0113e-179	7.7938e-178
Unigene27758	1242	65	894	4.799	63.0826	3.7164	Up	2.3466e-179	1.8026e-177
Unigene21458	1651	1923	4281	106.806	227.244	1.0893	Up	2.4669e-179	1.8909e-177
Unigene49320	1842	0	613	0	29.1652	14.832	Up	2.7442e-179	2.1011e-177
Unigene12505	851	3098	1324	333.821	136.349	-1.2918	Down	3.7393e-179	2.8599e-177
Unigene21685	2741	256	1395	8.5643	44.6025	2.3807	Up	8.6125e-179	6.5799e-177
Unigene22455	510	2983	1249	536.346	214.628	-1.3213	Down	1.1314e-178	8.6343e-177
Unigene19470	853	62	881	6.6651	90.515	3.7635	Up	1.519e-178	1.158e-176
Unigene28395	4115	214	1295	4.7688	27.58	2.5319	Up	2.3968e-178	1.8252e-176
Unigene20340	974	3040	1289	286.205	115.981	-1.3032	Down	3.17e-178	2.4114e-176
Unigene28237	1217	157	1153	11.8296	83.0295	2.8112	Up	3.4812e-178	2.6452e-176
Unigene21863	1192	1297	256	99.7759	18.8216	-2.4063	Down	3.8141e-178	2.8951e-176
Unigene1878	1027	512	1924	45.7153	164.183	1.8446	Up	7.008e-178	5.3137e-176
Unigene21403	2401	677	2234	25.8558	81.5427	1.6571	Up	7.7414e-178	5.8634e-176
Unigene27386	1702	203	1266	10.937	65.1881	2.5754	Up	9.1703e-178	6.9382e-176
Unigene5899	595	1913	583	294.822	85.8708	-1.7796	Down	1.0454e-177	7.9011e-176
Unigene461	1733	1665	445	88.1004	22.5038	-1.969	Down	1.5994e-177	1.2075e-175
Unigene12137	1232	125	1065	9.3038	75.7587	3.0255	Up	1.7241e-177	1.3002e-175
Unigene15092	542	3308	1475	559.665	238.499	-1.2306	Down	2.6215e-177	1.9728e-175
Unigene1620	761	1884	568	227.017	65.412	-1.7952	Down	3.7518e-177	2.8204e-175
Unigene42303	1706	6	647	0.3225	33.2368	6.6873	Up	4.9943e-177	3.7504e-175
Unigene2820	636	1609	417	231.986	57.461	-2.0134	Down	1.0608e-176	7.9576e-175
Unigene854	962	633	2146	60.338	195.501	1.696	Up	1.3989e-176	1.0483e-174
Unigene17499	2148	554	1997	23.6504	81.4775	1.7845	Up	1.9272e-176	1.4426e-174
Unigene10806	3354	2195	760	60.0114	19.8584	-1.5955	Down	1.4586e-174	1.0872e-172
Unigene195	1992	2342	852	107.81	37.4838	-1.5242	Down	3.5755e-174	2.6622e-172
Unigene70430	1265	0	595	0	41.2212	15.3311	Up	4.8077e-174	3.5759e-172
Unigene4183	606	2337	850	353.629	122.925	-1.5245	Down	7.4082e-174	5.5043e-172
Unigene16084	1726	217	1282	11.5287	65.094	2.4973	Up	7.8234e-174	5.8067e-172
Unigene17525	845	177	1183	19.2078	122.694	2.6753	Up	2.3581e-173	1.7483e-171
Unigene20419	546	622	12	104.462	1.9261	-5.7612	Down	9.6207e-173	7.1181e-171
Unigene48047	834	3991	1980	438.811	208.062	-1.0766	Down	1.1355e-172	8.3927e-171
Unigene107	3730	701	2247	17.2334	52.7944	1.6152	Up	1.743e-172	1.2856e-170
Unigene5905	2976	164	1142	5.0533	33.63	2.7345	Up	2.0929e-171	1.5372e-169
Unigene10871	1412	75	895	4.8707	55.5498	3.5116	Up	2.3932e-171	1.7559e-169
Unigene1700	1459	380	1627	23.8831	97.7296	2.0328	Up	2.6211e-171	1.9211e-169
Unigene3994	1558	130	1053	7.6513	59.2318	2.9526	Up	2.6729e-171	1.957e-169
Unigene1489	729	725	2282	91.1953	274.336	1.5889	Up	4.3737e-171	3.199e-169
Unigene6653	1018	1744	3943	157.095	339.448	1.1116	Up	8.937e-171	6.5162e-169
Unigene11070	1469	2108	720	131.586	42.9541	-1.6151	Down	1.0777e-170	7.8498e-169
Unigene20905	542	1914	4200	323.821	679.116	1.0685	Up	1.2814e-170	9.3238e-169
Unigene11251	2067	123	1030	5.4567	43.6707	3.0006	Up	2.5628e-170	1.8628e-168
Unigene30052	588	1424	338	222.072	50.3771	-2.1402	Down	2.3766e-169	1.7257e-167
Unigene16210	2055	647	2129	28.8705	90.7941	1.653	Up	5.508e-169	3.9953e-167
Unigene28277	1014	2367	890	214.054	76.9212	-1.4765	Down	5.4678e-168	3.958e-166
Unigene7931	577	404	1659	64.2048	251.979	1.9726	Up	5.9242e-168	4.284e-166
Unigene17231	762	62	840	7.461	96.6091	3.6947	Up	7.76e-168	5.6057e-166
Unigene6987	1204	2027	681	154.379	49.5695	-1.639	Down	1.1224e-167	8.0914e-166
Unigene26895	2389	858	2495	32.9332	91.5268	1.4747	Up	1.1398e-167	8.2084e-166
Unigene778	2527	115	997	4.1731	34.5767	3.0506	Up	1.2602e-167	9.0663e-166
Unigene14790	977	3607	1731	338.543	155.273	-1.1245	Down	1.5148e-167	1.0887e-165
Unigene534	1004	2021	679	184.584	59.2693	-1.6389	Down	3.5115e-167	2.5185e-165
Unigene28364	1388	1341	301	88.5934	19.0051	-2.2208	Down	3.9685e-167	2.8434e-165
Unigene26768	4837	826	2436	15.6591	44.1362	1.495	Up	4.5225e-167	3.237e-165
Unigene16504	1646	656	2134	36.5457	113.621	1.6365	Up	5.5121e-167	3.9373e-165
Unigene22118	787	1440	353	167.784	39.3092	-2.0937	Down	1.5931e-166	1.1333e-164
Unigene26675	5871	318	1473	4.9668	21.9879	2.1463	Up	2.3523e-166	1.6718e-164
Unigene12299	1739	682	2177	35.9623	109.712	1.6092	Up	2.7528e-166	1.9544e-164
Unigene11128	1374	1676	482	111.853	30.7436	-1.8633	Down	5.24e-166	3.7128e-164
Unigene16199	2627	1277	272	44.5752	9.0741	-2.2964	Down	6.7256e-166	4.7606e-164
Unigene19947	939	159	1105	15.5272	103.131	2.7316	Up	9.9805e-166	7.0575e-164
Unigene17255	866	1815	562	192.186	56.8738	-1.7567	Down	1.0401e-165	7.3474e-164
Unigene22316	847	2197	793	237.853	82.051	-1.5355	Down	2.7428e-165	1.9356e-163
Unigene21532	1423	707	2215	45.5593	136.415	1.5822	Up	4.0977e-165	2.8889e-163
Unigene27558	583	2900	1252	456.133	188.204	-1.2772	Down	6.4674e-165	4.5549e-163
Unigene28050	1031	131	1028	11.6513	87.3833	2.9069	Up	1.1787e-164	8.293e-163
Unigene3511	649	716	2226	101.165	300.59	1.5711	Up	2.9669e-164	2.0853e-162
Unigene4108	985	1184	3015	110.224	268.253	1.2832	Up	5.2814e-164	3.7048e-162
Unigene17345	575	3116	1405	496.926	214.142	-1.2145	Down	9.9553e-164	6.9765e-162
Unigene1734	1728	364	1556	19.3161	78.915	2.0305	Up	1.1218e-163	7.8457e-162
Unigene11380	2014	1010	2725	45.9858	118.577	1.3666	Up	2.4902e-163	1.7399e-161
Unigene12316	978	199	1192	18.6585	106.815	2.5172	Up	3.143e-163	2.1938e-161
Unigene17087	525	662	2123	115.627	354.392	1.6159	Up	3.5682e-163	2.4881e-161
Unigene9303	740	435	1696	53.9038	200.857	1.8977	Up	4.039e-163	2.8136e-161
Unigene6184	663	1636	468	226.273	61.8623	-1.8709	Down	5.42e-163	3.7682e-161
Unigene5949	1369	490	1801	32.8212	115.293	1.8126	Up	9.6888e-163	6.7293e-161
Unigene10996	2851	112	968	3.6023	29.7558	3.0462	Up	1.4325e-162	9.9393e-161
Unigene16135	2138	1160	2966	49.7522	121.579	1.2891	Up	1.6425e-162	1.1385e-160
Unigene26151	543	27	694	4.5596	112.009	4.6186	Up	2.4769e-162	1.7153e-160
Unigene23155	2047	146	1057	6.5403	45.2534	2.7906	Up	3.0384e-162	2.102e-160
Unigene5485	3821	175	1127	4.1997	25.8488	2.6217	Up	1.2862e-161	8.8805e-160
Unigene49306	1604	30	703	1.7151	38.41	4.4851	Up	1.576e-161	1.0871e-159
Unigene18633	3438	70	840	1.867	21.4125	3.5197	Up	3.0832e-161	2.1247e-159
Unigene21441	2034	1024	164	46.1648	7.0662	-2.7078	Down	3.4599e-161	2.3819e-159
Unigene21510	1857	1334	312	65.8728	14.7244	-2.1615	Down	9.3421e-161	6.425e-159
Unigene27024	889	3442	1648	355.035	162.461	-1.1279	Down	9.9016e-161	6.8032e-159
Unigene6140	1523	1458	377	87.7849	21.6938	-2.0167	Down	1.2116e-160	8.3167e-159
Unigene6608	586	719	49	112.511	7.3281	-3.9405	Down	1.2632e-160	8.6625e-159
Unigene70363	1009	26	683	2.3629	59.323	4.65	Up	2.0183e-160	1.3827e-158
Unigene24824	1256	53	781	3.8694	54.4948	3.8159	Up	3.4292e-160	2.3446e-158
Unigene11303	1226	1991	684	148.917	48.8944	-1.6068	Down	3.9242e-160	2.6805e-158
Unigene17484	625	716	2200	105.05	308.487	1.5541	Up	7.6831e-160	5.2379e-158
Unigene22623	686	3682	1827	492.178	233.404	-1.0763	Down	2.1106e-159	1.4347e-157
Unigene505	1122	1045	2756	85.4054	215.268	1.3337	Up	3.3361e-159	2.2634e-157
Unigene23151	1088	2590	1071	218.29	86.2689	-1.3393	Down	1.232e-158	8.3344e-157
Unigene19740	636	798	78	115.056	10.7481	-3.4202	Down	1.3155e-158	8.891e-157
Unigene70443	1347	44	743	2.9953	48.3409	4.0125	Up	2.5382e-158	1.7138e-156
Unigene16408	2663	1465	388	50.4462	12.7689	-1.9821	Down	8.3929e-158	5.6614e-156
Unigene17711	593	24	665	3.7112	98.279	4.7269	Up	1.0177e-157	6.8582e-156
Unigene6857	1994	1523	3505	70.0385	154.048	1.1372	Up	1.2639e-157	8.5093e-156
Unigene17581	1478	2091	754	129.73	44.7086	-1.5369	Down	1.2774e-157	8.5916e-156
Unigene70366	1018	11	606	0.9908	52.1697	5.7185	Up	1.3365e-157	8.9808e-156
Unigene16466	947	4026	2089	389.84	193.322	-1.0119	Down	1.6346e-157	1.0974e-155
Unigene31569	645	1128	218	160.366	29.6204	-2.4367	Down	1.7627e-157	1.1822e-155
Unigene23165	694	1738	542	229.643	68.4437	-1.7464	Down	1.7678e-157	1.1845e-155
Unigene11409	599	297	1384	45.4665	202.49	2.155	Up	3.3134e-157	2.2159e-155
Unigene11614	744	1615	473	199.05	55.7163	-1.837	Down	5.4778e-157	3.6599e-155
Unigene47140	2281	26	667	1.0452	25.6268	4.6158	Up	5.0614e-156	3.3625e-154
Unigene1347	1129	774	73	62.865	5.6666	-3.4717	Down	6.413e-156	4.2565e-154
Unigene5518	2629	409	1607	14.2658	53.5697	1.9089	Up	7.2008e-156	4.7748e-154
Unigene70218	813	5	565	0.564	60.9048	6.7547	Up	3.687e-155	2.4333e-153
Unigene11124	720	506	1790	64.4437	217.879	1.7574	Up	4.6068e-155	3.0375e-153
Unigene11159	740	628	2014	77.8198	238.518	1.6159	Up	6.7024e-155	4.411e-153
Unigene28398	1167	205	1167	16.1081	87.6383	2.4438	Up	1.6255e-154	1.0678e-152
Unigene5532	2377	430	1641	16.5883	60.5025	1.8668	Up	1.7946e-154	1.1778e-152
Unigene17456	2063	912	128	40.5376	5.4376	-2.8982	Down	1.8384e-154	1.2054e-152
Unigene7046	2072	1011	2667	44.7428	112.805	1.3341	Up	3.4447e-154	2.2565e-152
Unigene12464	1351	75	827	5.0906	53.6468	3.3976	Up	5.3417e-154	3.4926e-152
Unigene6056	1908	232	1225	11.1499	56.2667	2.3353	Up	1.0947e-153	7.1508e-152
Unigene5880	2496	269	1306	9.8826	45.8556	2.2141	Up	1.6398e-153	1.0702e-151
Unigene22191	1831	651	36	32.6028	1.7231	-4.2419	Down	1.8171e-153	1.1848e-151
Unigene28471	855	2011	719	215.679	73.6982	-1.5492	Down	1.9747e-153	1.2864e-151
Unigene24036	2689	51	748	1.7392	24.3784	3.8091	Up	2.7793e-153	1.8071e-151
Unigene21834	1484	73	818	4.5108	48.3074	3.4208	Up	2.9667e-153	1.9272e-151
Unigene6048	1140	2115	785	170.125	60.3474	-1.4952	Down	3.9782e-153	2.5819e-151
Unigene1316	1360	46	730	3.1016	47.0411	3.9228	Up	5.1139e-153	3.3159e-151
Unigene49333	2263	1	531	0.0405	20.5638	8.988	Up	5.5234e-153	3.5781e-151
Unigene14639	1426	2514	1044	161.662	64.1616	-1.3332	Down	5.7414e-153	3.7159e-151
Unigene41973	986	586	19	54.4983	1.6888	-5.0121	Down	7.8572e-153	5.0807e-151
Unigene28789	622	17	616	2.5062	86.7929	5.114	Up	1.91e-152	1.2339e-150
Unigene26225	504	2200	842	400.271	146.412	-1.4509	Down	2.7389e-152	1.7645e-150
Unigene26695	3658	900	2469	22.5611	59.1522	1.3906	Up	4.2337e-152	2.7251e-150
Unigene1790	2802	230	1212	7.527	37.9078	2.3323	Up	7.5026e-152	4.8247e-150
Unigene17125	4116	98	885	2.1833	18.8435	3.1095	Up	8.8915e-152	5.7127e-150
Unigene7118	1401	850	2382	55.6343	149.004	1.4213	Up	1.1333e-151	7.2744e-150
Unigene495	1483	546	1842	33.7609	108.853	1.689	Up	5.8437e-151	3.7477e-149
Unigene48246	2355	0	515	0	19.1651	14.2262	Up	9.6943e-151	6.2058e-149
Unigene5413	1182	145	1005	11.249	74.5148	2.7277	Up	1.1491e-150	7.349e-149
Unigene16526	891	1136	2844	116.913	279.734	1.2586	Up	2.7519e-150	1.7552e-148
Unigene16153	1199	1976	709	151.123	51.8228	-1.5441	Down	4.5198e-150	2.8776e-148
Unigene27849	612	1446	398	216.66	56.9935	-1.9266	Down	4.7529e-150	3.0233e-148
Unigene28467	1526	102	889	6.1293	51.0553	3.0583	Up	4.9948e-150	3.1743e-148
Unigene49124	1296	0	511	0	34.5549	15.0766	Up	1.4182e-149	9.0049e-148
Unigene17027	1046	1404	3260	123.083	273.137	1.15	Up	2.2691e-149	1.4368e-147
Unigene21461	2580	1829	622	65.0064	21.1283	-1.6214	Down	3.4808e-149	2.2022e-147
Unigene27185	831	152	1016	16.7728	107.149	2.6754	Up	3.7716e-149	2.3818e-147
Unigene30676	1079	433	1618	36.7984	131.417	1.8364	Up	5.2078e-149	3.2859e-147
Unigene21376	1009	395	1541	35.8978	133.846	1.8986	Up	1.7596e-148	1.1062e-146
Unigene22931	2126	217	1167	9.3596	48.1062	2.3617	Up	1.814e-148	1.1395e-146
Unigene11025	983	2471	1036	230.506	92.3634	-1.3194	Down	5.0933e-148	3.1935e-146
Unigene10900	1058	147	998	12.7407	82.6683	2.6979	Up	7.1611e-148	4.4821e-146
Unigene4020	1535	265	1270	15.8307	72.5085	2.1954	Up	8.8256e-148	5.519e-146
Unigene11044	761	1605	494	193.398	56.89	-1.7653	Down	9.2009e-148	5.7485e-146
Unigene17692	1219	269	1278	20.2353	91.88	2.1829	Up	1.1924e-147	7.4432e-146
Unigene45236	683	1	512	0.1343	65.6966	8.9342	Up	1.8252e-147	1.1363e-145
Unigene1509	771	176	1067	20.9325	121.284	2.5346	Up	1.8991e-147	1.1813e-145
Unigene11309	685	16	593	2.1419	75.8679	5.1465	Up	2.8828e-147	1.7916e-145
Unigene19552	993	1657	526	153.016	46.4227	-1.7208	Down	3.5562e-147	2.2062e-145
Unigene27747	550	185	1086	30.844	173.046	2.4881	Up	6.3852e-147	3.9577e-145
Unigene12167	1508	138	971	8.3915	56.4302	2.7495	Up	7.2209e-147	4.4718e-145
Unigene6447	1943	43	695	2.0294	31.3477	3.9492	Up	1.7283e-146	1.0675e-144
Unigene11435	2125	341	1422	14.7149	58.6455	1.9947	Up	2.3883e-146	1.4739e-144
Unigene21801	1367	296	1329	19.8557	85.2021	2.1013	Up	2.4793e-146	1.5287e-144
Unigene48471	1964	0	499	0	22.2666	14.4426	Up	4.4405e-146	2.7354e-144
Unigene23160	845	2367	975	256.864	101.121	-1.3449	Down	4.5416e-146	2.7928e-144
Unigene11269	548	919	2460	153.779	393.413	1.3552	Up	8.6359e-146	5.3059e-144
Unigene21590	878	2421	1013	252.85	101.113	-1.3223	Down	1.4987e-145	9.1919e-144
Unigene27000	2157	1444	410	61.3874	16.6582	-1.8817	Down	3.3023e-145	2.0201e-143
Unigene12543	1255	220	1157	16.0746	80.7948	2.3295	Up	7.833e-145	4.7834e-143
Unigene10370	565	1274	3024	206.768	469.059	1.1818	Up	9.0591e-145	5.5273e-143
Unigene5790	1662	313	1356	17.2693	71.5027	2.0498	Up	1.2586e-144	7.6726e-143
Unigene46089	565	2836	1301	460.278	201.801	-1.1896	Down	1.9547e-144	1.1906e-142
Unigene1892	954	12	564	1.1534	51.8113	5.4893	Up	2.4788e-144	1.5085e-142
Unigene1457	1368	860	2350	57.6467	150.548	1.3849	Up	5.5951e-144	3.402e-142
Unigene17673	947	2325	956	225.131	88.4712	-1.3475	Down	6.295e-144	3.8242e-142
Unigene9339	1413	3528	1800	228.954	111.641	-1.0362	Down	1.0235e-143	6.2072e-142
Unigene11376	2366	537	1784	20.8124	66.0806	1.6668	Up	1.3878e-143	8.4016e-142
Unigene8504	669	25	617	3.4267	80.8263	4.5599	Up	2.1227e-143	1.284e-141
Unigene16340	2369	138	956	5.3417	35.3661	2.727	Up	2.2837e-143	1.3802e-141
Unigene14404	631	1057	214	153.606	29.722	-2.3696	Down	6.4723e-143	3.905e-141
Unigene49313	1853	0	488	0	23.0801	14.4944	Up	7.109e-143	4.2817e-141
Unigene28054	723	2085	804	264.442	97.4567	-1.4401	Down	7.8105e-143	4.7002e-141
Unigene6985	860	2563	1121	273.283	114.236	-1.2584	Down	1.1026e-142	6.6298e-141
Unigene27004	1513	618	1925	37.4552	111.503	1.5738	Up	1.1489e-142	6.9019e-141
Unigene1634	7610	205	1113	2.4702	12.8175	2.3754	Up	1.181e-142	7.0891e-141
Unigene22486	713	1750	596	225.066	73.2572	-1.6193	Down	1.4612e-142	8.763e-141
Unigene11814	543	1758	601	296.88	96.9993	-1.6138	Down	1.6304e-142	9.7698e-141
Unigene21966	2865	312	1343	9.986	41.0814	2.0405	Up	1.9883e-142	1.1904e-140
Unigene26711	4955	1110	2746	20.5419	48.5681	1.2414	Up	3.9736e-142	2.377e-140
Unigene17796	2018	255	1221	11.5873	53.0259	2.1942	Up	4.7479e-142	2.8377e-140
Unigene6786	2853	89	820	2.8606	25.1887	3.1384	Up	5.2181e-142	3.1162e-140
Unigene19181	626	71	767	10.4003	107.378	3.368	Up	7.5056e-142	4.4746e-140
Unigene27546	749	838	118	102.595	13.8068	-2.8935	Down	7.7352e-142	4.6076e-140
Unigene21439	2768	112	882	3.7103	27.9252	2.912	Up	8.8989e-142	5.2963e-140
Unigene4081	985	1014	196	94.3982	17.4387	-2.4365	Down	9.7357e-142	5.7844e-140
Unigene26745	1662	451	1613	24.8833	85.0545	1.7732	Up	1.1979e-141	7.111e-140
Unigene21480	2474	2186	874	81.0238	30.9603	-1.3879	Down	1.2714e-141	7.5412e-140
Unigene708	639	1400	3196	200.904	438.329	1.1255	Up	1.4208e-141	8.4203e-140
Unigene22132	1323	356	1425	24.6747	94.395	1.9357	Up	5.2631e-141	3.1061e-139
Unigene816	638	1325	356	190.44	48.9016	-1.9614	Down	5.9952e-141	3.5322e-139
Unigene452	1336	2894	1359	198.634	89.147	-1.1559	Down	8.0026e-141	4.707e-139
Unigene5411	1233	883	139	65.6689	9.8797	-2.7327	Down	1.254e-140	7.3698e-139
Unigene70411	1155	16	569	1.2703	43.1742	5.0869	Up	1.4765e-140	8.67e-139
Unigene6014	1905	3310	1661	159.329	76.4132	-1.0601	Down	4.9662e-140	2.9088e-138
Unigene14233	530	193	1072	33.3921	177.261	2.4083	Up	1.0699e-139	6.2613e-138
Unigene17686	1875	78	779	3.8147	36.4108	3.2547	Up	1.1566e-139	6.7635e-138
Unigene11026	1504	266	1233	16.2179	71.8471	2.1473	Up	1.2173e-139	7.1123e-138
Unigene7130	2720	877	2349	29.566	75.6847	1.3561	Up	1.9527e-139	1.14e-137
Unigene5776	1899	55	708	2.6558	32.674	3.6209	Up	1.9893e-139	1.1604e-137
Unigene20097	741	88	806	10.89	95.3259	3.1299	Up	2.9762e-139	1.7346e-137
Unigene25572	965	1067	227	101.391	20.6154	-2.2981	Down	4.7079e-139	2.7393e-137
Unigene28186	1545	313	1327	18.5771	75.2725	2.0186	Up	8.1692e-139	4.7454e-137
Unigene1367	596	1470	3282	226.169	482.599	1.0934	Up	8.5396e-139	4.9565e-137
Unigene1689	1184	289	1277	22.3825	94.522	2.0783	Up	9.9382e-139	5.7635e-137
Unigene745	675	19	575	2.5811	74.6548	4.8542	Up	1.3163e-138	7.6273e-137
Unigene6847	836	65	736	7.1297	77.1552	3.4359	Up	1.3593e-138	7.8701e-137
Unigene4277	669	673	1994	92.2468	261.212	1.5016	Up	5.235e-138	3.0285e-136
Unigene6720	1160	39	649	3.083	49.0321	3.9913	Up	5.7058e-138	3.2981e-136
Unigene10824	1176	1227	2901	95.6752	216.189	1.1761	Up	6.4609e-138	3.7315e-136
Unigene16876	1759	57	708	2.9715	35.2745	3.5694	Up	8.7494e-138	5.0491e-136
Unigene16334	3024	430	1552	13.0391	44.9784	1.7864	Up	9.4873e-138	5.4704e-136
Unigene6930	1226	1890	699	141.362	49.9667	-1.5004	Down	9.8105e-138	5.6521e-136
Unigene22532	872	86	794	9.0437	79.7991	3.1414	Up	1.0978e-137	6.3194e-136
Unigene25129	585	30	615	4.7025	92.1326	4.2922	Up	1.3661e-137	7.8512e-136
Unigene12222	958	1760	619	168.465	56.6264	-1.5729	Down	1.6457e-137	9.4503e-136
Unigene384	839	854	132	93.3379	13.7881	-2.759	Down	1.7756e-137	1.0188e-135
Unigene16764	3232	197	1071	5.5893	29.041	2.3774	Up	1.796e-137	1.0297e-135
Unigene16999	620	47	674	6.9513	95.2713	3.7767	Up	2.2881e-137	1.3107e-135
Unigene70490	1976	24	590	1.1137	26.1673	4.5543	Up	4.3323e-137	2.4777e-135
Unigene7166	3197	447	1579	12.8212	43.2846	1.7553	Up	8.6774e-137	4.9506e-135
Unigene5775	2778	210	1096	6.9319	34.5758	2.3184	Up	1.6075e-136	9.1634e-135
Unigene17708	2149	87	791	3.7123	32.2577	3.1193	Up	2.984e-136	1.6996e-134
Unigene15568	596	1530	486	235.4	71.4634	-1.7198	Down	6.1079e-136	3.4762e-134
Unigene1717	1031	170	1001	15.12	85.0882	2.4925	Up	7.7076e-136	4.3831e-134
Unigene10629	507	2014	785	364.262	135.692	-1.4246	Down	7.7919e-136	4.4275e-134
Unigene10001	1459	31	611	1.9484	36.7012	4.2355	Up	1.6777e-135	9.5098e-134
Unigene27124	1885	2597	1177	126.335	54.7216	-1.2071	Down	1.7215e-135	9.7504e-134
Unigene19508	606	169	997	25.5727	144.184	2.4952	Up	1.792e-135	1.0141e-133
Unigene27541	1474	314	1312	19.5341	78.0064	1.9976	Up	2.0049e-135	1.1337e-133
Unigene30595	1382	767	2139	50.892	135.643	1.4143	Up	2.1152e-135	1.1951e-133
Unigene16237	6488	299	1279	4.2259	17.2764	2.0315	Up	5.8486e-135	3.2992e-133
Unigene16470	2286	85	780	3.4096	29.9028	3.1326	Up	6.2686e-135	3.5333e-133
Unigene28083	2265	367	1412	14.858	54.6337	1.8786	Up	2.6685e-134	1.5005e-132
Unigene12175	709	56	691	7.2428	85.4133	3.5598	Up	3.2332e-134	1.8166e-132
Unigene27058	777	726	2061	85.6797	232.461	1.44	Up	4.6291e-134	2.5988e-132
Unigene30583	819	116	860	12.9878	92.0256	2.8249	Up	4.8544e-134	2.7231e-132
Unigene21653	2837	801	2186	25.8902	67.5281	1.3831	Up	8.4218e-134	4.7205e-132
Unigene11188	542	3297	1687	557.804	272.778	-1.032	Down	1.4581e-133	8.1599e-132
Unigene27425	2031	784	2154	35.3971	92.9458	1.3928	Up	2.978e-133	1.6652e-131
Unigene10987	2473	1916	732	71.045	25.9406	-1.4535	Down	3.1277e-133	1.7475e-131
Unigene16856	625	77	750	11.2973	105.166	3.2186	Up	3.7624e-133	2.1005e-131
Unigene11371	1251	1794	656	131.5	45.9558	-1.5167	Down	6.2324e-133	3.4739e-131
Unigene23136	1088	2518	1135	212.221	91.4241	-1.2149	Down	9.1344e-133	5.0875e-131
Unigene12360	970	1036	226	97.9378	20.4188	-2.262	Down	1.7103e-132	9.518e-131
Unigene16855	786	1727	616	201.48	68.6834	-1.5526	Down	1.8464e-132	1.0267e-130
Unigene5442	4256	987	2482	21.2656	51.1086	1.265	Up	1.9365e-132	1.076e-130
Unigene6246	1862	100	811	4.9247	38.1711	2.9544	Up	2.0106e-132	1.1163e-130
Unigene3892	1432	1632	558	104.505	34.1496	-1.6136	Down	2.0441e-132	1.1331e-130
Unigene34835	965	488	12	46.3719	1.0898	-5.4111	Down	2.5625e-132	1.4193e-130
Unigene5676	2865	1135	277	36.3273	8.4732	-2.1001	Down	3.6046e-132	1.995e-130
Unigene4349	616	1944	754	289.386	107.272	-1.4317	Down	3.7325e-132	2.0641e-130
Unigene11247	2449	119	859	4.4557	30.7396	2.7864	Up	5.5841e-132	3.0832e-130
Unigene17859	1575	1500	481	87.3319	26.7645	-1.7062	Down	7.7073e-132	4.2522e-130
Unigene17353	514	87	773	15.5209	131.798	3.086	Up	7.8788e-132	4.3434e-130
Unigene11219	1092	77	744	6.4659	59.7096	3.207	Up	1.1711e-131	6.4406e-130
Unigene1599	719	1374	409	175.235	49.8527	-1.8135	Down	1.545e-131	8.4904e-130
Unigene5512	1997	239	1136	10.9744	49.8533	2.1835	Up	1.6765e-131	9.2061e-130
Unigene70289	898	27	581	2.7571	56.7014	4.3622	Up	1.9015e-131	1.0434e-129
Unigene20192	629	1181	303	172.172	42.2169	-2.028	Down	1.9775e-131	1.0842e-129
Unigene26928	961	1435	445	136.928	40.5817	-1.7545	Down	3.3678e-131	1.8436e-129
Unigene16399	1082	2294	989	194.414	80.1056	-1.2792	Down	3.4932e-131	1.9107e-129
Unigene26718	2211	2700	1270	111.979	50.3395	-1.1535	Down	4.3686e-131	2.3877e-129
Unigene23268	524	101	808	17.6747	135.137	2.9347	Up	4.6815e-131	2.5567e-129
Unigene10726	1228	389	1437	29.0478	102.554	1.8199	Up	6.0601e-131	3.3045e-129
Unigene11315	793	2132	882	246.534	97.4741	-1.3387	Down	7.747e-131	4.2211e-129
Unigene42383	1424	17	538	1.0947	33.1105	4.9187	Up	1.0527e-130	5.7312e-129
Unigene4311	991	71	722	6.5697	63.8495	3.2808	Up	1.6213e-130	8.8133e-129
Unigene1871	1490	707	2002	43.5106	117.753	1.4363	Up	8.609e-130	4.669e-128
Unigene5855	1016	1212	324	109.388	27.9476	-1.9687	Down	1.016e-129	5.5058e-128
Unigene7047	759	1417	439	171.195	50.6893	-1.7559	Down	1.021e-129	5.5286e-128
Unigene12356	3226	493	1625	14.0134	44.1451	1.6554	Up	1.042e-129	5.6383e-128
Unigene7073	4758	851	2242	16.4009	41.2957	1.3322	Up	1.1846e-129	6.4049e-128
Unigene21832	678	2692	1273	364.089	164.548	-1.1458	Down	2.4942e-129	1.3465e-127
Unigene45168	1695	2	456	0.1082	23.577	7.7675	Up	3.7612e-129	2.0289e-127
Unigene21388	1364	1658	585	111.463	37.5868	-1.5683	Down	4.1969e-129	2.2605e-127
Unigene15008	1146	199	1035	15.9232	79.1498	2.3135	Up	1.0802e-128	5.8092e-127
Unigene6407	621	400	1445	59.065	203.925	1.7877	Up	1.6515e-128	8.8677e-127
Unigene7086	625	463	1563	67.9302	219.166	1.6899	Up	1.7466e-128	9.3712e-127
Unigene27333	1942	2473	1124	116.772	50.7237	-1.203	Down	1.9862e-128	1.0649e-126
Unigene49098	2383	20	542	0.7696	19.9328	4.6949	Up	2.4801e-128	1.3287e-126
Unigene69457	551	0	438	0	69.6653	16.0882	Up	2.6132e-128	1.3978e-126
Unigene137	2577	2300	1006	81.8419	34.2119	-1.2583	Down	3.0865e-128	1.6485e-126
Unigene69732	604	13	511	1.9736	74.1443	5.2314	Up	4.202e-128	2.2426e-126
Unigene11033	2107	371	1387	16.1462	57.6907	1.8371	Up	4.4952e-128	2.3972e-126
Unigene19959	2392	91	768	3.4885	28.138	3.0118	Up	6.4279e-128	3.4254e-126
Unigene9242	1219	174	974	13.089	70.0244	2.4195	Up	8.8108e-128	4.6881e-126
Unigene69476	556	0	435	0	68.5659	16.0652	Up	1.9548e-127	1.0393e-125
Unigene30080	689	638	62	84.9109	7.8862	-3.4285	Down	1.9861e-127	1.0552e-125
Unigene16280	1493	1836	703	112.765	41.2657	-1.4503	Down	2.4816e-127	1.3164e-125
Unigene69538	566	0	434	0	67.1997	16.0362	Up	3.823e-127	2.0265e-125
Unigene26775	1955	1073	2582	50.3286	115.745	1.2015	Up	3.8538e-127	2.0413e-125
Unigene16684	662	2557	1190	354.189	157.537	-1.1688	Down	7.2708e-127	3.8396e-125
Unigene16450	2900	244	1124	7.7153	33.9674	2.1384	Up	8.5155e-127	4.4902e-125
Unigene12062	595	79	730	12.1751	107.523	3.1426	Up	8.9328e-127	4.7067e-125
Unigene4111	1269	1025	2503	74.0669	172.859	1.2227	Up	1.0489e-126	5.5227e-125
Unigene14192	582	1252	354	197.262	53.3058	-1.8877	Down	1.0724e-126	5.6422e-125
Unigene16846	3877	74	714	1.7502	16.1397	3.205	Up	2.4143e-126	1.2683e-124
Unigene23921	1262	17	522	1.2352	36.2498	4.8752	Up	2.9165e-126	1.5298e-124
Unigene14774	651	976	210	137.477	28.2704	-2.2818	Down	2.917e-126	1.529e-124
Unigene23056	1879	838	2198	40.8959	102.517	1.3258	Up	3.1767e-126	1.6638e-124
Unigene9643	705	122	842	15.8684	104.669	2.7216	Up	3.2228e-126	1.6867e-124
Unigene12155	843	1211	333	131.728	34.6187	-1.9279	Down	4.2965e-126	2.247e-124
Unigene5467	3000	2011	822	61.4685	24.0129	-1.356	Down	5.9333e-126	3.0984e-124
Unigene3521	1056	681	80	59.1351	6.6393	-3.1549	Down	6.2689e-126	3.2712e-124
Unigene5547	1846	2873	1420	142.714	67.4141	-1.082	Down	7.2359e-126	3.773e-124
Unigene49285	1241	29	567	2.1428	40.041	4.2239	Up	1.2605e-125	6.5679e-124
Unigene990	1340	111	811	7.5959	53.0408	2.8038	Up	1.6021e-125	8.3415e-124
Unigene5789	1659	129	856	7.1303	45.219	2.6649	Up	2.0745e-125	1.0793e-123
Unigene19746	2156	107	800	4.5509	32.5188	2.8371	Up	2.2705e-125	1.1804e-123
Unigene9219	1738	162	934	8.5473	47.0968	2.4621	Up	4.2111e-125	2.1877e-123
Unigene11013	564	2272	1001	369.395	155.542	-1.2479	Down	4.5136e-125	2.3431e-123
Unigene6649	1636	86	742	4.8203	39.7479	3.0437	Up	6.2942e-125	3.2626e-123
Unigene21629	802	1426	460	163.045	50.2663	-1.6976	Down	1.5045e-124	7.7869e-123
Unigene2304	599	1666	606	255.041	88.6624	-1.5243	Down	1.7384e-124	8.9909e-123
Unigene10930	2776	633	1841	20.9096	58.1203	1.4749	Up	2.9491e-124	1.5219e-122
Unigene27769	672	2825	1394	385.488	181.797	-1.0844	Down	3.1484e-124	1.6236e-122
Unigene27216	1723	81	725	4.3108	36.8762	3.0967	Up	3.6777e-124	1.8938e-122
Unigene26985	781	1110	284	130.327	31.8685	-2.0319	Down	5.905e-124	3.0384e-122
Unigene12320	1275	1123	291	80.7666	20.0022	-2.0136	Down	6.3437e-124	3.2618e-122
Unigene17325	803	590	1764	67.375	192.52	1.5147	Up	7.3175e-124	3.7597e-122
Unigene19353	1827	129	849	6.4746	40.7252	2.6531	Up	8.4928e-124	4.3604e-122
Unigene3516	1436	55	647	3.5121	39.4861	3.4909	Up	1.0171e-123	5.2182e-122
Unigene700	2312	549	1691	21.7744	64.0988	1.5577	Up	1.0402e-123	5.3326e-122
Unigene16528	1491	222	1062	13.6533	62.4224	2.1928	Up	1.0611e-123	5.4361e-122
Unigene10830	1848	128	846	6.3514	40.1201	2.6592	Up	1.1232e-123	5.7499e-122
Unigene6706	1163	110	800	8.6731	60.2843	2.7972	Up	1.549e-123	7.9239e-122
Unigene69472	555	11	485	1.8174	76.5848	5.3971	Up	2.117e-123	1.0814e-121
Unigene48859	1019	0	421	0	36.2078	15.144	Up	2.341e-123	1.1949e-121
Unigene24773	1959	253	1126	11.8426	50.373	2.0887	Up	2.5443e-123	1.2978e-121
Unigene4291	877	402	1420	42.0328	141.9	1.7553	Up	3.3517e-123	1.7071e-121
Unigene5758	2168	768	120	32.4836	4.8508	-2.7434	Down	4.5815e-123	2.3302e-121
Unigene7049	1029	2154	930	191.952	79.2066	-1.2771	Down	5.526e-123	2.8085e-121
Unigene47007	1297	29	556	2.0503	37.5689	4.1956	Up	1.1627e-122	5.9006e-121
Unigene1798	1559	236	1086	13.8812	61.0489	2.1368	Up	1.834e-122	9.2872e-121
Unigene12200	1374	1844	727	123.066	46.3705	-1.4081	Down	2.1681e-122	1.0971e-120
Unigene41936	812	391	0	44.1553	0	-15.4303	Down	2.5041e-122	1.2662e-120
Unigene19964	630	45	608	6.5499	84.5779	3.6907	Up	7.6948e-122	3.8854e-120
Unigene18503	799	69	681	7.9189	74.6955	3.2376	Up	1.0153e-121	5.1229e-120
Unigene47680	926	0	415	0	39.2763	15.2614	Up	1.3099e-121	6.6047e-120
Unigene28240	1440	241	1092	15.3468	66.459	2.1145	Up	1.5985e-121	8.0543e-120
Unigene16868	533	1045	256	179.784	42.0927	-2.0946	Down	1.9479e-121	9.8075e-120
Unigene3558	572	2274	1019	364.55	156.125	-1.2234	Down	2.1306e-121	1.072e-119
Unigene445	671	1658	612	226.581	79.9324	-1.5032	Down	2.1323e-121	1.0721e-119
Unigene70299	907	0	414	0	40.0025	15.2878	Up	2.5618e-121	1.2871e-119
Unigene28140	1430	2680	1305	171.855	79.9776	-1.1035	Down	2.6706e-121	1.3408e-119
Unigene16434	1727	2147	934	113.999	47.3967	-1.2662	Down	5.4988e-121	2.7588e-119
Unigene16601	1150	430	1460	34.2873	111.263	1.6982	Up	5.7495e-121	2.8825e-119
Unigene27722	1395	667	82	43.8444	5.1515	-3.0893	Down	6.5686e-121	3.2908e-119
Unigene10991	1016	1927	788	173.92	67.9714	-1.3554	Down	1.0868e-120	5.4409e-119
Unigene12170	937	1358	432	132.899	40.4053	-1.7177	Down	1.1496e-120	5.751e-119
Unigene11937	836	56	638	6.1425	66.8819	3.4447	Up	1.2388e-120	6.1928e-119
Unigene49208	3282	58	643	1.6205	17.1698	3.4054	Up	2.3446e-120	1.1704e-118
Unigene3851	1682	609	61	33.2012	3.1783	-3.3849	Down	2.413e-120	1.2037e-118
Unigene16732	2565	328	1262	11.726	43.1187	1.8786	Up	3.0806e-120	1.5357e-118
Unigene6113	1498	1408	3044	86.1892	178.085	1.047	Up	3.2177e-120	1.6029e-118
Unigene70321	936	2	425	0.1959	39.793	7.6663	Up	3.509e-120	1.7467e-118
Unigene22275	806	747	116	84.9861	12.613	-2.7523	Down	3.6409e-120	1.8111e-118
Unigene16264	1914	255	1114	12.2169	51.0079	2.0618	Up	4.8238e-120	2.3978e-118
Unigene11975	999	1522	533	139.705	46.758	-1.5791	Down	7.5106e-120	3.7308e-118
Unigene21462	1018	755	120	68.0082	10.3306	-2.7188	Down	7.5911e-120	3.7681e-118
Unigene5687	3083	190	973	5.6512	27.6588	2.2911	Up	1.0741e-119	5.3278e-118
Unigene21892	1061	742	1996	64.1284	164.869	1.3623	Up	1.3622e-119	6.7476e-118
Unigene1222	750	130	833	15.8944	97.3369	2.6145	Up	1.4499e-119	7.1769e-118
Unigene12566	581	1019	247	160.827	37.2576	-2.1099	Down	1.4734e-119	7.288e-118
Unigene16196	2653	517	1609	17.8696	53.1512	1.5726	Up	2.0012e-119	9.8915e-118
Unigene7004	1529	448	1484	26.8678	85.059	1.6626	Up	2.4516e-119	1.2109e-117
Unigene5893	1033	1367	2975	121.347	252.395	1.0565	Up	2.8874e-119	1.4252e-117
Unigene13786	534	740	1990	127.073	326.592	1.3618	Up	3.5242e-119	1.7383e-117
Unigene22460	693	2685	1320	355.282	166.93	-1.0897	Down	4.183e-119	2.0618e-117
Unigene22666	745	271	1142	33.3561	134.339	2.0099	Up	4.6825e-119	2.3048e-117
Unigene22895	1738	1219	2748	64.3156	138.567	1.1073	Up	6.7425e-119	3.3118e-117
Unigene17603	923	773	130	76.7962	12.3434	-2.6373	Down	1.1677e-118	5.7274e-117
Unigene10597	684	583	54	78.1582	6.9188	-3.4978	Down	1.2453e-118	6.1038e-117
Unigene11452	1358	577	52	38.9617	3.3558	-3.5373	Down	1.4694e-118	7.1971e-117
Unigene6131	1894	1233	2766	59.696	127.987	1.1003	Up	1.8706e-118	9.1562e-117
Unigene20954	900	27	533	2.751	51.9013	4.2377	Up	1.9014e-118	9.3002e-117
Unigene11481	1875	490	1555	23.9639	72.6814	1.6007	Up	1.9379e-118	9.4724e-117
Unigene10826	2607	846	2159	29.7572	72.5781	1.2863	Up	1.9461e-118	9.5055e-117
Unigene22791	1454	403	1395	25.4157	84.0821	1.7261	Up	2.6618e-118	1.2984e-116
Unigene10875	2153	423	1432	18.016	58.2898	1.694	Up	2.8642e-118	1.3961e-116
Unigene626	977	1993	842	187.057	75.5286	-1.3084	Down	3.0485e-118	1.4849e-116
Unigene1119	742	1551	557	191.677	65.7878	-1.5428	Down	4.5471e-118	2.2118e-116
Unigene16623	690	1413	474	187.782	60.2037	-1.6411	Down	1.0777e-117	5.2314e-116
Unigene16721	1510	2723	1356	165.361	78.7003	-1.0712	Down	1.7334e-117	8.4084e-116
Unigene199	1644	808	148	45.0684	7.8896	-2.5141	Down	1.7671e-117	8.5659e-116
Unigene9351	1522	518	1598	31.2088	92.0144	1.5599	Up	2.9787e-117	1.4419e-115
Unigene22321	714	45	590	5.7793	72.4182	3.6474	Up	3.6803e-117	1.7803e-115
Unigene17013	2374	97	739	3.7467	27.2808	2.8642	Up	4.3622e-117	2.1087e-115
Unigene306	965	80	693	7.6019	62.9361	3.0495	Up	5.2342e-117	2.5268e-115
Unigene14696	2002	545	1644	24.9629	71.9667	1.5275	Up	5.5192e-117	2.6626e-115
Unigene22922	898	978	232	99.8676	22.6415	-2.141	Down	5.838e-117	2.8144e-115
Unigene22250	967	231	1048	21.9052	94.9792	2.1163	Up	7.9603e-117	3.8323e-115
Unigene802	552	2037	878	338.387	139.396	-1.2795	Down	9.4683e-117	4.552e-115
Unigene17398	1592	820	155	47.2316	8.5326	-2.4687	Down	9.8319e-117	4.7236e-115
Unigene70161	773	18	491	2.1353	55.6668	4.7043	Up	1.5679e-116	7.5226e-115
Unigene7499	572	1380	458	221.231	70.1719	-1.6566	Down	1.6028e-116	7.6849e-115
Unigene14674	2383	1401	471	53.9109	17.3217	-1.638	Down	2.1499e-116	1.0294e-114
Unigene69640	586	0	397	0	59.3727	15.8575	Up	2.2949e-116	1.0981e-114
Unigene14870	593	80	690	12.3708	101.974	3.0432	Up	2.8229e-116	1.3488e-114
Unigene27005	1500	1288	405	78.7384	23.6623	-1.7345	Down	4.2595e-116	2.0339e-114
Unigene26777	2308	966	228	38.3799	8.6575	-2.1483	Down	4.8543e-116	2.3164e-114
Unigene22485	660	90	716	12.5043	95.0743	2.9266	Up	5.1743e-116	2.4657e-114
Unigene27037	835	894	192	98.1778	20.1516	-2.2845	Down	5.6713e-116	2.6989e-114
Unigene49035	798	10	453	1.1491	49.7496	5.4361	Up	1.0254e-115	4.8764e-114
Unigene46250	2313	20	496	0.7929	18.7932	4.5669	Up	1.1028e-115	5.2408e-114
Unigene22097	1257	109	763	7.9516	53.1965	2.742	Up	1.8596e-115	8.8197e-114
Unigene23036	984	1334	2895	124.315	257.838	1.0525	Up	2.1531e-115	1.0205e-113
Unigene7236	1482	1860	766	115.087	45.2975	-1.3452	Down	3.0829e-115	1.4602e-113
Unigene12162	783	99	736	11.5941	82.3778	2.8289	Up	3.888e-115	1.8403e-113
Unigene70207	808	38	559	4.3126	60.6309	3.8134	Up	4.5535e-115	2.1538e-113
Unigene16552	989	1746	692	161.886	61.3202	-1.4005	Down	4.7008e-115	2.2205e-113
Unigene28072	1661	1360	2931	75.0812	154.647	1.0425	Up	5.0619e-115	2.3895e-113
Unigene12061	623	1323	429	194.731	60.348	-1.6901	Down	5.6316e-115	2.6566e-113
Unigene21807	895	529	1603	54.1994	156.966	1.5341	Up	8.022e-115	3.7817e-113
Unigene21620	1131	1468	517	119.022	40.061	-1.571	Down	8.2528e-115	3.8879e-113
Unigene3396	610	2172	979	326.507	140.652	-1.215	Down	8.4838e-115	3.994e-113
Unigene30652	1478	313	1204	19.4192	71.3914	1.8783	Up	9.0541e-115	4.2597e-113
Unigene16678	3649	294	1166	7.3881	28.0039	1.9224	Up	1.1345e-114	5.3341e-113
Unigene12232	1130	96	726	7.7903	56.3057	2.8535	Up	1.283e-114	6.0282e-113
Unigene16236	5032	793	2047	14.4509	35.6509	1.3028	Up	1.3556e-114	6.365e-113
Unigene19880	1122	625	1767	51.0798	138.019	1.434	Up	1.6414e-114	7.6967e-113
Unigene14612	869	134	820	14.1399	82.6967	2.5481	Up	2.0584e-114	9.6454e-113
Unigene70097	735	1	398	0.1248	47.4558	8.5708	Up	2.2997e-114	1.0769e-112
Unigene17829	966	727	1937	69.0112	175.73	1.3485	Up	2.3972e-114	1.1218e-112
Unigene16511	690	2517	1225	334.5	155.59	-1.1043	Down	3.6665e-114	1.7146e-112
Unigene26840	3103	208	986	6.1467	27.8477	2.1797	Up	3.9397e-114	1.8412e-112
Unigene1670	846	2024	881	219.383	91.264	-1.2653	Down	4.7469e-114	2.2169e-112
Unigene26719	4053	250	1073	5.6562	23.2015	2.0363	Up	7.2017e-114	3.3612e-112
Unigene21740	783	624	1761	73.0777	197.102	1.4314	Up	7.9947e-114	3.7263e-112
Unigene22555	594	803	153	123.963	22.5735	-2.4572	Down	9.7471e-114	4.5371e-112
Unigene30396	1731	48	586	2.5428	29.6684	3.5444	Up	1.157e-113	5.3822e-112
Unigene1750	1059	2681	1347	232.147	111.472	-1.0584	Down	1.7269e-113	8.0277e-112
Unigene6812	868	679	1851	71.7319	186.888	1.3815	Up	2.1474e-113	9.9762e-112
Unigene14794	662	133	813	18.4228	107.628	2.5465	Up	2.2535e-113	1.0462e-111
Unigene6954	1242	244	1058	18.0148	74.6548	2.0511	Up	2.4259e-113	1.1255e-111
Unigene22598	714	148	848	19.0075	104.086	2.4531	Up	2.8324e-113	1.3132e-111
Unigene28232	1544	1669	650	99.1223	36.8944	-1.4258	Down	4.9159e-113	2.2762e-111
Unigene14130	624	1976	853	290.378	119.8	-1.2773	Down	5.1531e-113	2.3845e-111
Unigene22711	2227	74	660	3.047	25.9727	3.0915	Up	5.2774e-113	2.4404e-111
Unigene16945	663	1214	2695	167.906	356.237	1.0852	Up	5.9849e-113	2.7639e-111
Unigene4294	779	253	1074	29.7814	120.826	2.0204	Up	7.7619e-113	3.5822e-111
Unigene22092	1732	53	598	2.806	30.2585	3.4308	Up	8.8917e-113	4.1009e-111
Unigene16637	634	1068	2470	154.47	341.43	1.1443	Up	9.3385e-113	4.3042e-111
Unigene27267	2730	627	1759	21.0604	56.4673	1.4229	Up	1.0812e-112	4.9767e-111
Unigene23186	1218	1674	655	126.029	47.129	-1.4191	Down	1.4273e-112	6.5655e-111
Unigene760	1285	1020	2394	72.7879	163.273	1.1655	Up	1.4961e-112	6.8778e-111
Unigene617	677	1749	705	236.899	91.2629	-1.3762	Down	2.95e-112	1.3526e-110
Unigene17060	677	139	822	18.8273	106.409	2.4987	Up	3.4523e-112	1.5819e-110
Unigene7117	891	88	694	9.0566	68.2615	2.914	Up	5.1746e-112	2.3664e-110
Unigene28117	1399	112	754	7.3411	47.2332	2.6857	Up	1.3003e-111	5.9425e-110
Unigene21638	866	2487	1217	263.342	123.159	-1.0964	Down	1.5031e-111	6.865e-110
Unigene1584	1494	482	1500	29.5841	87.9902	1.5725	Up	1.8654e-111	8.5139e-110
Unigene1879	1092	652	1792	54.7504	143.817	1.3933	Up	3.0387e-111	1.3842e-109
Unigene12347	1649	1430	506	79.5202	26.892	-1.5641	Down	3.4392e-111	1.5656e-109
Unigene5792	1147	775	145	61.9584	11.0789	-2.4835	Down	3.4587e-111	1.5735e-109
Unigene23077	3100	2717	1386	80.3693	39.1828	-1.0364	Down	3.5989e-111	1.6362e-109
Unigene8926	834	46	570	5.0577	59.8967	3.5659	Up	3.6582e-111	1.6621e-109
Unigene30912	1003	1080	301	98.7381	26.3002	-1.9085	Down	3.7149e-111	1.6868e-109
Unigene28770	926	687	106	68.0312	10.032	-2.7616	Down	4.7154e-111	2.1397e-109
Unigene27264	1430	896	204	57.4558	12.5022	-2.2003	Down	5.1802e-111	2.3491e-109
Unigene7158	669	1140	335	156.257	43.8846	-1.8321	Down	5.5649e-111	2.5219e-109
Unigene17637	863	340	1236	36.1269	125.517	1.7967	Up	5.9355e-111	2.6881e-109
Unigene7230	1163	2176	1000	171.57	75.3554	-1.187	Down	6.6773e-111	3.0221e-109
Unigene17015	685	595	69	79.6505	8.8278	-3.1736	Down	7.3108e-111	3.3067e-109
Unigene20298	2330	967	241	38.0568	9.0647	-2.0698	Down	8.0792e-111	3.6449e-109
Unigene20460	560	24	493	3.9299	77.153	4.2952	Up	1.1767e-110	5.305e-109
Unigene29935	1468	38	542	2.3737	32.3569	3.7689	Up	1.3184e-110	5.9401e-109
Unigene1533	1421	664	1808	42.8486	111.506	1.3798	Up	1.3289e-110	5.9838e-109
Unigene20071	1130	1201	371	97.4601	28.7733	-1.7601	Down	1.3516e-110	6.0822e-109
Unigene350	824	180	908	20.0312	96.5723	2.2694	Up	1.5127e-110	6.8027e-109
Unigene3431	1537	81	669	4.8325	38.1457	2.9807	Up	1.6364e-110	7.3543e-109
Unigene11331	581	1626	632	256.63	95.3311	-1.4287	Down	1.6851e-110	7.568e-109
Unigene28287	1069	272	1100	23.3321	90.1797	1.9505	Up	2.2829e-110	1.0247e-108
Unigene28035	643	1293	426	184.395	58.0621	-1.6671	Down	2.8246e-110	1.267e-108
Unigene14662	1156	712	1885	56.4786	142.905	1.3393	Up	3.4527e-110	1.5477e-108
Unigene27254	908	2085	941	210.563	90.8234	-1.2131	Down	5.1599e-110	2.31e-108
Unigene21764	1025	806	162	72.1063	13.8511	-2.3801	Down	5.4863e-110	2.4546e-108
Unigene25095	520	392	1328	69.1265	223.815	1.695	Up	6.5702e-110	2.9377e-108
Unigene27664	1133	49	574	3.9658	44.3993	3.4849	Up	8.7374e-110	3.9018e-108
Unigene22763	2349	352	1252	13.7411	46.7106	1.7653	Up	1.0802e-109	4.8207e-108
Unigene19300	1209	37	535	2.8063	38.7812	3.7886	Up	1.2129e-109	5.4061e-108
Unigene22805	1545	95	702	5.6384	39.8201	2.8201	Up	1.5119e-109	6.7344e-108
Unigene642	941	1149	345	111.968	32.1309	-1.801	Down	2.8309e-109	1.2602e-107
Unigene22516	590	921	221	143.143	32.8272	-2.1245	Down	3.5063e-109	1.5598e-107
Unigene45613	2063	34	523	1.5113	22.2176	3.8778	Up	3.8287e-109	1.7022e-107
Unigene26326	1522	46	562	2.7714	32.3605	3.5455	Up	4.2024e-109	1.8671e-107
Unigene22534	709	731	129	94.5439	15.9455	-2.5678	Down	4.9921e-109	2.2152e-107
Unigene26392	649	50	573	7.0646	77.3756	3.4532	Up	9.6239e-109	4.2624e-107
Unigene458	682	1712	695	230.187	89.3088	-1.3659	Down	1.0739e-108	4.7531e-107
Unigene21444	5752	1354	2871	21.5855	43.743	1.019	Up	1.203e-108	5.3178e-107
Unigene21290	716	487	34	62.3703	4.1616	-3.9056	Down	1.3302e-108	5.8768e-107
Unigene49201	1290	20	470	1.4217	31.9302	4.4892	Up	1.4476e-108	6.3914e-107
Unigene30463	580	1344	2855	212.488	431.392	1.0216	Up	1.6747e-108	7.3893e-107
Unigene22520	958	499	38	47.7636	3.4763	-3.7803	Down	1.7631e-108	7.7746e-107
Unigene26989	987	757	1947	70.33	172.879	1.2976	Up	2.0069e-108	8.8384e-107
Unigene278	2020	106	725	4.8119	31.4543	2.7086	Up	2.2806e-108	1.0037e-106
Unigene42061	1364	6	407	0.4034	26.1501	6.0185	Up	2.6146e-108	1.15e-106
Unigene48487	3389	50	571	1.3529	14.7658	3.4481	Up	3.1154e-108	1.3694e-106
Unigene255	3153	438	1402	12.7383	38.9689	1.6132	Up	3.7725e-108	1.6572e-106
Unigene23167	865	1548	591	164.103	59.8777	-1.4545	Down	4.0442e-108	1.7755e-106
Unigene19938	1076	1538	585	131.071	47.6472	-1.4599	Down	5.1008e-108	2.238e-106
Unigene22815	1868	1000	2329	49.0891	109.266	1.1544	Up	6.5548e-108	2.8688e-106
Unigene20089	973	844	185	79.5411	16.663	-2.2551	Down	7.0521e-108	3.0845e-106
Unigene11358	1845	526	1556	26.1428	73.9107	1.4994	Up	7.1284e-108	3.1159e-106
Unigene23473	515	414	14	73.7149	2.3824	-4.9515	Down	1.0068e-107	4.3956e-106
Unigene30620	1166	602	1685	47.3435	126.647	1.4196	Up	1.1649e-107	5.0825e-106
Unigene16030	861	101	709	10.7567	72.1667	2.7461	Up	1.4042e-107	6.1151e-106
Unigene644	1255	175	883	12.7866	61.661	2.2697	Up	1.4223e-107	6.1902e-106
Unigene10745	1540	707	121	42.0979	6.8859	-2.612	Down	1.5632e-107	6.799e-106
Unigene9682	690	1142	2544	151.768	323.119	1.0902	Up	1.6266e-107	7.0704e-106
Unigene41998	1381	436	20	28.9504	1.2692	-4.5116	Down	1.6864e-107	7.3259e-106
Unigene5499	2506	265	1071	9.6968	37.4544	1.9496	Up	1.9349e-107	8.4001e-106
Unigene11842	1835	84	664	4.1976	31.7122	2.9174	Up	2.2716e-107	9.8559e-106
Unigene11067	2747	218	974	7.2771	31.0738	2.0943	Up	2.7772e-107	1.2042e-105
Unigene5546	1972	1206	384	56.0793	17.0655	-1.7164	Down	2.9559e-107	1.2809e-105
Unigene47362	1917	2	380	0.0957	17.3722	7.504	Up	3.6112e-107	1.5639e-105
Unigene24873	561	159	845	25.9894	132.004	2.3446	Up	4.3815e-107	1.8963e-105
Unigene22238	934	61	599	5.9889	56.2049	3.2303	Up	4.8065e-107	2.079e-105
Unigene5620	1294	1179	369	83.5491	24.9911	-1.7412	Down	5.2957e-107	2.2878e-105
Unigene21989	1663	563	1614	31.044	85.056	1.4541	Up	6.3535e-107	2.7431e-105
Unigene70460	1434	18	456	1.151	27.8682	4.5977	Up	6.7109e-107	2.8956e-105
Unigene21654	3010	2348	1142	71.5309	33.2501	-1.1052	Down	9.01e-107	3.8757e-105
Unigene19990	1385	287	1111	19.0018	70.3005	1.8874	Up	9.8588e-107	4.2383e-105
Unigene21712	994	855	2092	78.8755	184.446	1.2255	Up	1.3425e-106	5.7679e-105
Unigene70049	708	7	406	0.9066	50.2559	5.7927	Up	1.4603e-106	6.2702e-105
Unigene11653	767	1910	837	228.35	95.6366	-1.2556	Down	1.8355e-106	7.8761e-105
Unigene27272	2299	2107	973	84.0403	37.0909	-1.18	Down	1.8634e-106	7.991e-105
Unigene41913	735	359	3	44.7888	0.3577	-6.9682	Down	2.3843e-106	1.0219e-104
Unigene69921	660	29	495	4.0292	65.7287	4.028	Up	2.616e-106	1.1205e-104
Unigene49311	1491	11	424	0.6765	24.922	5.2032	Up	2.9146e-106	1.2476e-104
Unigene21517	690	71	624	9.4356	79.2555	3.0703	Up	3.1573e-106	1.3507e-104
Unigene21911	2113	69	618	2.9944	25.632	3.0976	Up	4.0352e-106	1.7242e-104
Unigene1754	677	997	2311	135.042	299.161	1.1475	Up	4.2986e-106	1.8356e-104
Unigene20022	1504	1765	741	107.612	43.1782	-1.3175	Down	4.8179e-106	2.0549e-104
Unigene24715	960	1002	272	95.7103	24.8308	-1.9465	Down	5.5014e-106	2.345e-104
Unigene5431	528	55	577	9.5519	95.7714	3.3257	Up	6.1843e-106	2.6345e-104
Unigene70481	1677	0	361	0	18.8655	14.2035	Up	7.0441e-106	2.9971e-104
Unigene42229	1245	0	360	0	25.3412	14.6292	Up	1.3776e-105	5.8543e-104
Unigene23170	2116	505	1505	21.8846	62.3325	1.5101	Up	1.7541e-105	7.4498e-104
Unigene6410	1947	52	565	2.4491	25.4318	3.3763	Up	3.6311e-105	1.5403e-103
Unigene14801	1256	452	1409	32.9998	98.314	1.5749	Up	4.8778e-105	2.0666e-103
Unigene25601	720	1747	735	222.496	89.4641	-1.3144	Down	1.3041e-104	5.5085e-103
Unigene70036	701	6	394	0.7849	49.2575	5.9717	Up	1.3212e-104	5.5775e-103
Unigene30486	1863	202	927	9.9426	43.6075	2.1329	Up	1.4681e-104	6.1938e-103
Unigene21609	3303	209	941	5.8023	24.9675	2.1054	Up	2.1158e-104	8.9158e-103
Unigene2389	1391	65	599	4.285	37.7393	3.1387	Up	3.2949e-104	1.3876e-102
Unigene1334	797	2441	1223	280.848	134.481	-1.0624	Down	3.904e-104	1.6432e-102
Unigene11118	815	1639	666	184.41	71.6161	-1.3646	Down	5.5259e-104	2.3244e-102
Unigene10869	2914	436	1374	13.7202	41.3229	1.5906	Up	6.1918e-104	2.6029e-102
Unigene17285	954	52	560	4.9982	51.4439	3.3635	Up	6.6908e-104	2.8093e-102
Unigene9595	855	2164	1026	232.088	105.166	-1.142	Down	8.4285e-104	3.5305e-102
Unigene208	1095	1024	290	85.7527	23.2101	-1.8854	Down	8.5557e-104	3.5817e-102
Unigene27796	1550	49	550	2.8989	31.0975	3.4232	Up	1.1625e-103	4.8636e-102
Unigene26659	815	111	716	12.489	76.9927	2.6241	Up	1.9596e-103	8.1888e-102
Unigene70477	1611	40	521	2.2768	28.3424	3.6379	Up	1.9779e-103	8.2604e-102
Unigene17615	1060	701	126	60.6421	10.4174	-2.5413	Down	2.056e-103	8.5816e-102
Unigene6889	836	564	68	61.8636	7.1285	-3.1174	Down	2.1048e-103	8.7801e-102
Unigene6782	1730	53	561	2.8093	28.4191	3.3386	Up	2.1234e-103	8.8523e-102
Unigene30564	808	562	1590	63.7804	172.457	1.435	Up	2.4509e-103	1.0206e-101
Unigene49220	1942	13	422	0.6138	19.044	4.9554	Up	3.0912e-103	1.2864e-101
Unigene16266	1482	945	2209	58.4717	130.63	1.1597	Up	3.4737e-103	1.4447e-101
Unigene1025	597	514	1506	78.9498	221.077	1.4855	Up	4.5476e-103	1.8903e-101
Unigene22143	1071	56	568	4.7947	46.4786	3.2771	Up	6.2195e-103	2.5837e-101
Unigene12418	1743	122	740	6.4184	37.2073	2.5353	Up	7.6182e-103	3.1628e-101
Unigene70397	1109	17	437	1.4057	34.5338	4.6186	Up	8.7807e-103	3.6433e-101
Unigene8458	1401	58	573	3.7962	35.8435	3.2391	Up	1.002e-102	4.155e-101
Unigene30468	1225	152	809	11.3781	57.877	2.3467	Up	1.0398e-102	4.3093e-101
Unigene12777	2081	31	488	1.366	20.5514	3.9112	Up	1.337e-102	5.5313e-101
Unigene25486	614	1356	490	202.513	69.9393	-1.5338	Down	1.3497e-102	5.5803e-101
Unigene21482	3573	259	1034	6.647	25.3619	1.9319	Up	1.4606e-102	6.032e-101
Unigene22955	2441	289	1093	10.8566	39.2416	1.8538	Up	1.4894e-102	6.1472e-101
Unigene22371	775	1010	2304	119.504	260.54	1.1244	Up	1.8965e-102	7.823e-101
Unigene26672	950	1566	625	151.158	57.6568	-1.3905	Down	2.7768e-102	1.1447e-100
Unigene5669	821	153	809	17.0888	86.3573	2.3373	Up	3.2033e-102	1.3198e-100
Unigene27138	559	941	249	154.362	39.0374	-1.9834	Down	4.0515e-102	1.6683e-100
Unigene42103	1077	0	348	0	28.3177	14.7894	Up	4.3134e-102	1.7751e-100
Unigene1976	1236	2017	931	149.641	66.0123	-1.1807	Down	4.4066e-102	1.8123e-100
Unigene30881	2819	87	649	2.83	20.1764	2.8338	Up	6.478e-102	2.6612e-100
Unigene69866	641	13	417	1.8597	57.0127	4.9381	Up	7.5996e-102	3.1201e-100
Unigene16070	2815	2085	980	67.9188	30.51	-1.1545	Down	8.153e-102	3.3454e-100
Unigene47292	1452	0	347	0	20.9439	14.3542	Up	8.4358e-102	3.4573e-100
Unigene16691	3722	225	961	5.5433	22.6277	2.0293	Up	1.0077e-101	4.1252e-100
Unigene9228	953	1785	774	171.754	71.1774	-1.2709	Down	1.7456e-101	7.1377e-100
Unigene11993	893	244	998	25.0554	97.9429	1.9668	Up	2.128e-101	8.6911e-100
Unigene69306	528	2	360	0.3473	59.7534	7.4267	Up	2.1741e-101	8.8741e-100
Unigene6190	997	457	33	42.0323	2.9008	-3.857	Down	4.8006e-101	1.9583e-99
Unigene48715	955	0	344	0	31.5681	14.9462	Up	6.3103e-101	2.5727e-99
Unigene16148	1841	873	2080	43.4833	99.0156	1.1872	Up	6.7447e-101	2.7483e-99
Unigene24927	2085	52	548	2.287	23.0339	3.3322	Up	7.1748e-101	2.9218e-99
Unigene1875	1242	437	1357	32.2643	95.7529	1.5694	Up	1.0138e-100	4.119e-99
Unigene17049	837	1979	911	216.812	95.3865	-1.1846	Down	1.0346e-100	4.2011e-99
Unigene7164	1533	440	1362	26.3192	77.8626	1.5648	Up	1.1527e-100	4.678e-99
Unigene26020	773	45	526	5.3382	59.6348	3.4817	Up	1.1528e-100	4.6757e-99
Unigene25226	909	767	163	77.3737	15.7151	-2.2997	Down	1.484e-100	6.0121e-99
Unigene1697	1251	440	1361	32.2521	95.3443	1.5638	Up	1.7049e-100	6.9028e-99
Unigene5852	2014	1104	345	50.2657	15.0125	-1.7434	Down	1.7266e-100	6.9868e-99
Unigene6505	1498	918	241	56.1944	14.0994	-1.9948	Down	2.0557e-100	8.3089e-99
Unigene14786	1681	207	917	11.2918	47.8074	2.082	Up	2.3101e-100	9.3317e-99
Unigene27190	2497	627	99	23.0256	3.4746	-2.7283	Down	3.3354e-100	1.3458e-98
Unigene396	1423	1678	708	108.131	43.6036	-1.3103	Down	4.5029e-100	1.8158e-98
Unigene6759	1159	121	725	9.5734	54.8212	2.5176	Up	5.2457e-100	2.1117e-98
Unigene769	2134	169	834	7.262	34.2504	2.2377	Up	5.6756e-100	2.2835e-98
Unigene7095	509	2218	1084	399.582	186.64	-1.0982	Down	5.9155e-100	2.3786e-98
Unigene16362	5445	189	877	3.1829	14.1155	2.1489	Up	6.1121e-100	2.4563e-98
Unigene17752	1207	121	724	9.1926	52.5685	2.5157	Up	8.7961e-100	3.5329e-98
Unigene25243	915	1922	876	192.617	83.9029	-1.1989	Down	1.0098e-99	4.0534e-98
Unigene16438	1043	991	283	87.1267	23.7791	-1.8734	Down	1.1776e-99	4.7215e-98
Unigene70250	844	21	441	2.2816	45.792	4.327	Up	1.2697e-99	5.0881e-98
Unigene486	835	2154	1040	236.549	109.154	-1.1158	Down	1.337e-99	5.3516e-98
Unigene17217	504	1128	362	205.23	62.9465	-1.705	Down	1.6144e-99	6.4584e-98
Unigene10896	2042	2266	1121	101.757	48.1109	-1.0807	Down	1.7242e-99	6.8937e-98
Unigene27576	1066	536	63	46.1073	5.1794	-3.1541	Down	1.8498e-99	7.3917e-98
Unigene29065	929	257	1013	25.3676	95.5625	1.9135	Up	2.9294e-99	1.1699e-97
Unigene11408	1806	192	880	9.7487	42.703	2.1311	Up	3.0331e-99	1.2106e-97
Unigene17535	1751	174	841	9.1122	42.0924	2.2077	Up	3.7407e-99	1.4913e-97
Unigene14212	1449	51	538	3.2275	32.5393	3.3337	Up	4.247e-99	1.6923e-97
Unigene47583	1508	2	352	0.1216	20.4567	7.3943	Up	4.4505e-99	1.7713e-97
Unigene11462	653	1927	883	270.602	118.506	-1.1912	Down	5.6684e-99	2.2548e-97
Unigene21927	1445	425	1325	26.9701	80.3604	1.5751	Up	6.6536e-99	2.6437e-97
Unigene11316	1240	327	1145	24.1818	80.9241	1.7426	Up	1.0128e-98	4.0198e-97
Unigene28310	1388	1137	370	75.1161	23.3618	-1.685	Down	1.1775e-98	4.6705e-97
Unigene27969	888	1854	834	191.452	82.3089	-1.2179	Down	1.2438e-98	4.931e-97
Unigene1189	606	1210	414	183.094	59.8717	-1.6126	Down	1.403e-98	5.5558e-97
Unigene27733	715	894	233	114.655	28.5591	-2.0053	Down	1.6737e-98	6.624e-97
Unigene3982	1855	301	1094	14.8794	51.6853	1.7964	Up	2.1388e-98	8.4552e-97
Unigene17115	747	562	75	68.9887	8.799	-2.9709	Down	2.7072e-98	1.0696e-96
Unigene1636	1073	986	284	84.2635	23.196	-1.861	Down	2.7594e-98	1.0896e-96
Unigene27007	1314	1962	911	136.92	60.7599	-1.1721	Down	3.1648e-98	1.249e-96
Unigene11931	1523	52	537	3.1309	30.9007	3.303	Up	4.2172e-98	1.6634e-96
Unigene11698	1099	1228	427	102.462	34.0505	-1.5893	Down	5.7685e-98	2.274e-96
Unigene11480	727	1480	586	186.676	70.641	-1.402	Down	5.8093e-98	2.2888e-96
Unigene12556	992	493	1438	45.5719	127.04	1.4791	Up	7.1195e-98	2.7987e-96
Unigene16208	1063	1353	505	116.715	41.6344	-1.4871	Down	7.1712e-98	2.8175e-96
Unigene22631	773	834	203	98.9347	23.015	-2.1039	Down	7.8123e-98	3.0659e-96
Unigene19860	1009	341	1166	30.9903	101.275	1.7084	Up	8.6951e-98	3.4105e-96
Unigene26944	1363	2042	970	137.38	62.3691	-1.1393	Down	1.1004e-97	4.3114e-96
Unigene12120	1052	103	671	8.9781	55.8986	2.6383	Up	1.2802e-97	5.0101e-96
Unigene409	906	65	572	6.5788	55.3301	3.0722	Up	1.4259e-97	5.5711e-96
Unigene5842	930	526	62	51.8639	5.8426	-3.15	Down	1.6263e-97	6.3504e-96
Unigene22367	1667	71	588	3.9056	30.9126	2.9846	Up	1.8254e-97	7.1241e-96
Unigene569	1884	643	111	31.2962	5.1634	-2.5996	Down	1.9259e-97	7.5122e-96
Unigene46904	908	0	332	0	32.044	14.9678	Up	1.9758e-97	7.7023e-96
Unigene224	2669	1238	2608	42.5338	85.6353	1.0096	Up	2.1141e-97	8.2325e-96
Unigene34049	745	371	12	45.6646	1.4116	-5.0157	Down	2.4674e-97	9.5975e-96
Unigene14588	805	1937	898	220.646	97.763	-1.1744	Down	2.7424e-97	1.0661e-95
Unigene14721	1082	444	1349	37.6286	109.264	1.5379	Up	2.8417e-97	1.1041e-95
Unigene10986	1349	149	777	10.1283	50.4781	2.3173	Up	2.9758e-97	1.1556e-95
Unigene24649	952	80	611	7.7058	56.2468	2.8678	Up	3.1371e-97	1.2176e-95
Unigene31786	2112	71	587	3.0827	24.3578	2.9821	Up	3.1868e-97	1.2362e-95
Unigene19114	896	10	387	1.0234	37.8527	5.209	Up	3.6767e-97	1.4254e-95
Unigene5568	1085	1574	651	133.026	52.583	-1.339	Down	3.9216e-97	1.5195e-95
Unigene5956	970	1987	934	187.84	84.3857	-1.1544	Down	4.1714e-97	1.6154e-95
Unigene1887	1358	133	740	8.9808	47.7558	2.4108	Up	4.1749e-97	1.6159e-95
Unigene9455	1164	813	194	64.0471	14.6064	-2.1325	Down	4.7306e-97	1.83e-95
Unigene22484	556	648	114	106.872	17.969	-2.5723	Down	4.8749e-97	1.8847e-95
Unigene30940	1376	630	106	41.984	6.7512	-2.6366	Down	5.2104e-97	2.0133e-95
Unigene7097	1546	444	1347	26.3351	76.3575	1.5358	Up	6.1584e-97	2.3783e-95
Unigene21796	922	1142	2461	113.579	233.924	1.0423	Up	7.2084e-97	2.7823e-95
Unigene16371	817	181	845	20.3151	90.6418	2.1576	Up	7.5843e-97	2.9258e-95
Unigene10854	2323	1071	337	42.2768	12.7138	-1.7335	Down	8.9402e-97	3.4451e-95
Unigene21483	1541	1491	598	88.7232	34.0089	-1.3834	Down	9.8663e-97	3.7999e-95
Unigene717	3763	214	913	5.2148	21.2633	2.0277	Up	1.2349e-96	4.7483e-95
Unigene48162	1491	20	426	1.23	25.0395	4.3475	Up	1.4052e-96	5.3943e-95
Unigene2075	1452	46	513	2.905	30.9631	3.4139	Up	1.4372e-96	5.5139e-95
Unigene12533	2399	100	659	3.8224	24.074	2.6549	Up	1.4652e-96	5.6186e-95
Unigene47695	1645	0	329	0	17.5277	14.0973	Up	1.4779e-96	5.6642e-95
Unigene26007	1306	23	437	1.6149	29.3246	4.1826	Up	1.5516e-96	5.9431e-95
Unigene17081	668	1892	871	259.721	114.271	-1.1845	Down	2.3397e-96	8.9475e-95
Unigene27548	903	125	718	12.6936	69.6836	2.4567	Up	2.4224e-96	9.2588e-95
Unigene12287	1922	139	750	6.6317	34.1981	2.3665	Up	2.7248e-96	1.0409e-94
Unigene23104	2842	461	1372	14.8744	42.3081	1.5081	Up	3.8232e-96	1.4589e-94
Unigene5997	1285	1211	423	86.4178	28.849	-1.5828	Down	4.5559e-96	1.7366e-94
Unigene6356	741	2129	1041	263.463	123.119	-1.0975	Down	6.3427e-96	2.4164e-94
Unigene46360	1655	2	341	0.1108	18.0572	7.3485	Up	6.691e-96	2.5477e-94
Unigene27344	2523	69	576	2.5078	20.0078	2.9961	Up	7.1439e-96	2.7186e-94
Unigene49315	1220	12	391	0.902	28.0874	4.9607	Up	8.2333e-96	3.1298e-94
Unigene48302	2090	0	326	0	13.6699	13.7387	Up	1.1055e-95	4.2004e-94
Unigene31321	1366	409	24	27.4558	1.5398	-4.1563	Down	1.149e-95	4.3632e-94
Unigene1011	1295	81	607	5.7356	41.0783	2.8404	Up	1.1693e-95	4.4377e-94
Unigene14995	789	88	625	10.2275	69.422	2.7629	Up	1.1831e-95	4.4878e-94
Unigene26959	656	578	1568	80.7953	209.477	1.3744	Up	1.2936e-95	4.9041e-94
Unigene11069	2796	242	964	7.9367	30.2158	1.9287	Up	1.5531e-95	5.8816e-94
Unigene17348	1771	71	580	3.6762	28.7014	2.9648	Up	1.5668e-95	5.9303e-94
Unigene11259	2270	891	2069	35.9927	79.8782	1.1501	Up	1.616e-95	6.1132e-94
Unigene22531	514	34	471	6.0657	80.3067	3.7268	Up	1.7506e-95	6.6191e-94
Unigene28354	1994	464	1373	21.3381	60.3447	1.4998	Up	1.9089e-95	7.2137e-94
Unigene9281	851	203	884	21.874	91.0367	2.0572	Up	2.304e-95	8.6974e-94
Unigene9633	934	1246	447	122.33	41.9425	-1.5443	Down	2.347e-95	8.8549e-94
Unigene42239	598	2	339	0.3067	49.6812	7.3397	Up	2.5296e-95	9.5386e-94
Unigene19011	2095	50	520	2.1885	21.7527	3.3132	Up	2.605e-95	9.8179e-94
Unigene17561	700	59	546	7.7289	68.3579	3.1448	Up	2.6085e-95	9.8258e-94
Unigene16894	1541	123	708	7.3192	40.2647	2.4598	Up	3.6931e-95	1.3904e-93
Unigene18954	587	61	551	9.5291	82.2635	3.1098	Up	3.7262e-95	1.4021e-93
Unigene4983	1008	232	942	21.1052	81.9001	1.9563	Up	3.8316e-95	1.441e-93
Unigene70486	1804	20	420	1.0166	20.4036	4.327	Up	5.9695e-95	2.2438e-93
Unigene6696	866	803	194	85.0276	19.6326	-2.1147	Down	7.1325e-95	2.678e-93
Unigene8845	526	1517	623	264.461	103.8	-1.3493	Down	9.1945e-95	3.4504e-93
Unigene28387	983	879	2044	81.9969	182.231	1.1521	Up	1.2008e-94	4.5014e-93
Unigene28076	1477	165	800	10.2439	47.4683	2.2122	Up	1.2136e-94	4.547e-93
Unigene736	1598	95	638	5.4514	34.9895	2.6822	Up	1.4128e-94	5.2903e-93
Unigene70301	909	0	322	0	31.0446	14.9221	Up	1.6174e-94	6.0533e-93
Unigene70309	920	0	322	0	30.6734	14.9047	Up	1.6174e-94	6.0501e-93
Unigene7246	2888	412	1276	13.0816	38.7211	1.5656	Up	1.7192e-94	6.4275e-93
Unigene16312	2252	90	625	3.6647	24.3223	2.7305	Up	1.8128e-94	6.7741e-93
Unigene9667	631	200	873	29.0645	121.249	2.0606	Up	2.1304e-94	7.9564e-93
Unigene5551	2909	308	1085	9.7089	32.6874	1.7514	Up	2.7644e-94	1.0319e-92
Unigene423	1344	1593	676	108.687	44.08	-1.302	Down	3.4561e-94	1.2894e-92
Unigene77	2019	2374	1229	107.822	53.3469	-1.0152	Down	3.5652e-94	1.3294e-92
Unigene6944	1658	207	886	11.4485	46.832	2.0323	Up	4.1679e-94	1.5533e-92
Unigene15928	668	52	521	7.1382	68.3526	3.2594	Up	4.3412e-94	1.617e-92
Unigene9392	1934	2274	1156	107.819	52.3836	-1.0414	Down	4.4049e-94	1.6399e-92
Unigene41967	929	364	13	35.9292	1.2264	-4.8727	Down	4.4202e-94	1.6447e-92
Unigene11899	515	1331	505	236.992	85.9366	-1.4635	Down	4.4892e-94	1.6695e-92
Unigene27097	1047	697	143	61.0447	11.9697	-2.3505	Down	5.8917e-94	2.1899e-92
Unigene45845	1930	28	445	1.3303	20.2068	3.925	Up	6.0882e-94	2.2618e-92
Unigene35257	1827	363	13	18.2192	0.6236	-4.8687	Down	8.7349e-94	3.2382e-92
Unigene4094	1162	1798	818	141.888	61.6937	-1.2016	Down	9.9728e-94	3.6951e-92
Unigene11600	635	1506	620	217.477	85.5681	-1.3457	Down	1.0193e-93	3.7748e-92
Unigene26851	2200	274	1017	11.4206	40.5128	1.8267	Up	1.0968e-93	4.0575e-92
Unigene544	602	714	1776	108.759	258.548	1.2493	Up	1.6871e-93	6.2347e-92
Unigene49200	1832	15	395	0.7508	18.8958	4.6535	Up	1.8839e-93	6.9584e-92
Unigene25332	1137	245	959	19.7591	73.9183	1.9034	Up	2.0438e-93	7.5449e-92
Unigene14855	669	1363	528	186.824	69.1674	-1.4335	Down	2.1291e-93	7.8557e-92
Unigene5825	1388	188	843	12.4203	53.227	2.0995	Up	2.184e-93	8.0538e-92
Unigene231	1554	2120	1048	125.097	59.1023	-1.0818	Down	2.3883e-93	8.8028e-92
Unigene70475	1559	35	466	2.0587	26.1959	3.6695	Up	2.484e-93	9.1507e-92
Unigene46071	1445	19	410	1.2057	24.8662	4.3662	Up	2.8988e-93	1.0668e-91
Unigene11986	797	673	133	77.4317	14.6247	-2.4045	Down	3.0608e-93	1.1258e-91
Unigene27099	1773	80	594	4.1376	29.3611	2.827	Up	3.4067e-93	1.251e-91
Unigene20135	610	573	1544	86.1364	221.825	1.3647	Up	3.4634e-93	1.2712e-91
Unigene19647	2178	104	654	4.3786	26.3156	2.5874	Up	3.548e-93	1.3016e-91
Unigene9656	630	613	1610	89.2241	223.964	1.3278	Up	3.6123e-93	1.3245e-91
Unigene17501	1555	437	1312	25.7699	73.943	1.5207	Up	3.9026e-93	1.4302e-91
Unigene29991	635	2309	1187	333.436	163.821	-1.0253	Down	3.9755e-93	1.4561e-91
Unigene30414	635	1084	356	156.537	49.1326	-1.6718	Down	4.1135e-93	1.5059e-91
Unigene26872	1263	924	264	67.0858	18.3187	-1.8727	Down	5.4032e-93	1.9729e-91
Unigene7107	1496	445	1325	27.2766	77.6208	1.5088	Up	5.6564e-93	2.0643e-91
Unigene27949	610	425	32	63.8883	4.5974	-3.7967	Down	6.0516e-93	2.2062e-91
Unigene23078	826	723	158	80.2639	16.7637	-2.2594	Down	6.8932e-93	2.5117e-91
Unigene5640	1898	386	1220	18.6489	56.3323	1.5949	Up	7.6642e-93	2.7912e-91
Unigene1062	892	993	2205	102.081	216.639	1.0856	Up	8.2014e-93	2.9853e-91
Unigene11060	2997	370	1191	11.3208	34.8272	1.6212	Up	8.3407e-93	3.0344e-91
Unigene6379	1084	187	838	15.8188	67.7499	2.0986	Up	8.5467e-93	3.1077e-91
Unigene18577	2159	49	507	2.0812	20.5802	3.3058	Up	8.774e-93	3.1888e-91
Unigene22108	3849	877	2026	20.8936	46.1302	1.1427	Up	1.2688e-92	4.6017e-91
Unigene21475	1518	1305	494	78.8317	28.52	-1.4668	Down	1.4023e-92	5.0832e-91
Unigene69790	616	9	366	1.3398	52.0708	5.2804	Up	1.5093e-92	5.4682e-91
Unigene8371	813	17	399	1.9174	43.0107	4.4875	Up	2.2852e-92	8.2666e-91
Unigene16261	2048	307	1072	13.7458	45.8732	1.7387	Up	2.9714e-92	1.0733e-90
Unigene27092	643	1137	2416	162.148	329.291	1.0221	Up	3.5743e-92	1.289e-90
Unigene5830	1138	494	1404	39.8058	108.123	1.4416	Up	4.3967e-92	1.5832e-90
Unigene26970	838	1135	390	124.198	40.7863	-1.6065	Down	4.4042e-92	1.5851e-90
Unigene23206	1407	49	504	3.1935	31.3928	3.2972	Up	4.9797e-92	1.7913e-90
Unigene10777	3210	657	1674	18.7682	45.703	1.284	Up	5.261e-92	1.8915e-90
Unigene29161	651	77	581	10.8461	78.2148	2.8503	Up	5.811e-92	2.0882e-90
Unigene48880	996	4	339	0.3683	29.8287	6.3397	Up	5.9765e-92	2.1465e-90
Unigene22617	589	25	427	3.8921	63.534	4.0289	Up	6.2127e-92	2.2302e-90
Unigene21667	992	92	619	8.5043	54.6856	2.6849	Up	6.5597e-92	2.3524e-90
Unigene997	1133	415	30	33.5877	2.3205	-3.8554	Down	7.0797e-92	2.5376e-90
Unigene6009	1168	104	648	8.1649	48.6212	2.5741	Up	8.1892e-92	2.9338e-90
Unigene27786	729	1163	408	146.29	49.0486	-1.5765	Down	8.211e-92	2.9401e-90
Unigene14965	1250	112	667	8.2162	46.7638	2.5088	Up	8.7565e-92	3.1338e-90
Unigene16253	1553	1195	428	70.56	24.1527	-1.5467	Down	9.8839e-92	3.5355e-90
Unigene12226	1194	144	740	11.0591	54.3152	2.2961	Up	1.0607e-91	3.7923e-90
Unigene9170	526	1041	335	181.479	55.8153	-1.7011	Down	1.0921e-91	3.9025e-90
Unigene5693	1058	372	1188	32.2418	98.4067	1.6098	Up	1.1721e-91	4.1862e-90
Unigene937	1122	205	869	16.7542	67.8767	2.0184	Up	1.5846e-91	5.6564e-90
Unigene24452	644	36	462	5.126	62.8709	3.6165	Up	1.8477e-91	6.5859e-90
Unigene22737	1309	51	507	3.5727	33.9439	3.2481	Up	2.5748e-91	9.1726e-90
Unigene11601	2270	49	501	1.9794	19.3422	3.2886	Up	2.8218e-91	1.0048e-89
Unigene11475	593	478	53	73.9155	7.8328	-3.2383	Down	4.2789e-91	1.5197e-89
Unigene14983	707	2219	1133	287.806	140.444	-1.0351	Down	5.891e-91	2.0902e-89
Unigene11628	662	207	870	28.6731	115.174	2.006	Up	6.5261e-91	2.3144e-89
Unigene10525	682	493	59	66.2864	7.5816	-3.1281	Down	6.7514e-91	2.3931e-89
Unigene42595	1203	1	317	0.0762	23.0934	8.2435	Up	7.2373e-91	2.564e-89
Unigene21747	803	1800	833	205.551	90.9124	-1.1769	Down	7.5095e-91	2.6591e-89
Unigene16293	2021	244	943	11.071	40.8921	1.885	Up	1.018e-90	3.6009e-89
Unigene27377	947	634	120	61.3905	11.1052	-2.4668	Down	1.4008e-90	4.9502e-89
Unigene17175	503	1100	374	200.534	65.1625	-1.6217	Down	1.6687e-90	5.8938e-89
Unigene28469	912	400	1231	40.2186	118.293	1.5564	Up	1.8358e-90	6.4778e-89
Unigene30765	639	36	458	5.1661	62.8143	3.6039	Up	2.0032e-90	7.0646e-89
Unigene4152	2383	137	718	5.2718	26.4055	2.3245	Up	2.4695e-90	8.7006e-89
Unigene4009	2655	358	1155	12.3646	38.1251	1.6245	Up	2.5934e-90	9.1326e-89
Unigene14959	1480	142	729	8.7981	43.1678	2.2947	Up	2.6887e-90	9.4635e-89
Unigene10782	3434	887	2024	23.6857	51.654	1.1249	Up	2.7953e-90	9.8336e-89
Unigene536	973	458	1331	43.1633	119.883	1.4738	Up	2.9624e-90	1.0416e-88
Unigene11062	2338	183	817	7.1774	30.6247	2.0932	Up	3.2041e-90	1.1255e-88
Unigene10971	2873	1754	804	55.983	24.5253	-1.1907	Down	3.3679e-90	1.1824e-88
Unigene28129	1977	627	1613	29.0819	71.5026	1.2979	Up	3.517e-90	1.2341e-88
Unigene11832	627	549	1484	80.291	207.425	1.3693	Up	4.3885e-90	1.5384e-88
Unigene17504	1265	440	1298	31.8951	89.9245	1.4954	Up	6.0145e-90	2.1063e-88
Unigene21972	2326	461	1334	18.1741	50.262	1.4676	Up	6.6728e-90	2.3358e-88
Unigene27906	822	52	504	5.8009	53.7344	3.2115	Up	7.585e-90	2.6511e-88
Unigene61	676	1038	339	140.803	43.9488	-1.6798	Down	7.715e-90	2.6952e-88
Unigene14308	2370	589	101	22.7892	3.7348	-2.6092	Down	8.9871e-90	3.138e-88
Unigene10856	1493	186	821	11.4239	48.1923	2.0767	Up	9.2556e-90	3.2302e-88
Unigene10820	1069	376	1184	32.2532	97.0662	1.5895	Up	9.9543e-90	3.4723e-88
Unigene30522	1122	1500	633	122.592	49.443	-1.31	Down	1.2425e-89	4.3299e-88
Unigene21735	2052	182	812	8.1331	34.6795	2.0922	Up	1.2535e-89	4.3659e-88
Unigene17642	1701	648	1643	34.9328	84.65	1.2769	Up	1.4e-89	4.8738e-88
Unigene247	3628	109	650	2.755	15.7015	2.5108	Up	1.4458e-89	5.0308e-88
Unigene16102	1400	926	275	60.652	17.2147	-1.8169	Down	1.7574e-89	6.1121e-88
Unigene1379	1451	37	457	2.3383	27.6021	3.5612	Up	2.3813e-89	8.2779e-88
Unigene633	1475	1291	498	80.2595	29.5891	-1.4396	Down	4.0481e-89	1.4058e-87
Unigene6910	2161	216	879	9.1656	35.6474	1.9595	Up	4.3174e-89	1.4978e-87
Unigene9612	828	79	574	8.749	60.7541	2.7958	Up	4.4189e-89	1.5323e-87
Unigene21898	1022	170	784	15.2532	67.2294	2.14	Up	4.4924e-89	1.557e-87
Unigene28391	1163	710	160	55.981	12.0569	-2.2151	Down	4.4988e-89	1.5585e-87
Unigene3757	512	1783	830	319.333	142.07	-1.1685	Down	5.3509e-89	1.8518e-87
Unigene19782	549	43	474	7.1822	75.6658	3.3971	Up	5.7217e-89	1.9792e-87
Unigene17657	1128	1043	345	84.7886	26.8043	-1.6614	Down	6.9559e-89	2.4002e-87
Unigene32070	543	145	729	24.4867	117.658	2.2645	Up	7.0539e-89	2.4328e-87
Unigene22023	1585	1504	639	87.0123	35.3318	-1.3003	Down	7.5243e-89	2.5938e-87
Unigene10408	1104	71	552	5.8973	43.8191	2.8934	Up	8.3387e-89	2.8731e-87
Unigene6299	962	49	491	4.6707	44.7301	3.2595	Up	9.0493e-89	3.1164e-87
Unigene26688	644	56	511	7.9738	69.5391	3.1245	Up	9.193e-89	3.1644e-87
Unigene5725	2022	995	318	45.1236	13.7829	-1.711	Down	1.9828e-88	6.815e-87
Unigene11155	1300	1429	591	100.798	39.8417	-1.3391	Down	2.3021e-88	7.9046e-87
Unigene22010	1345	2094	1056	142.763	68.8075	-1.053	Down	2.4588e-88	8.4387e-87
Unigene1732	1278	177	795	12.7	54.5168	2.1019	Up	2.682e-88	9.1957e-87
Unigene5308	582	349	1127	54.9876	169.705	1.6259	Up	2.868e-88	9.8287e-87
Unigene27651	735	1180	431	147.217	51.3906	-1.5184	Down	3.2214e-88	1.1034e-86
Unigene30573	890	915	2051	94.2743	201.962	1.0991	Up	3.5195e-88	1.205e-86
Unigene6118	2483	397	1211	14.6614	42.7426	1.5437	Up	5.5943e-88	1.9134e-86
Unigene21958	1249	1617	720	118.716	50.5201	-1.2326	Down	7.0044e-88	2.3923e-86
Unigene22044	1627	100	621	5.636	33.4501	2.5693	Up	7.0665e-88	2.4123e-86
Unigene11086	1304	997	321	70.11	21.5735	-1.7004	Down	7.7174e-88	2.6332e-86
Unigene42106	1406	311	1055	20.2832	65.7599	1.6969	Up	7.8551e-88	2.6789e-86
Unigene17492	2238	106	635	4.3432	24.8661	2.5173	Up	8.4929e-88	2.8936e-86
Unigene30931	864	1727	797	183.291	80.8423	-1.181	Down	1.047e-87	3.5656e-86
Unigene28163	774	1008	328	119.421	37.1387	-1.6851	Down	1.1167e-87	3.8009e-86
Unigene6872	1814	444	1291	22.4444	62.371	1.4745	Up	1.1544e-87	3.9254e-86
Unigene22740	832	758	188	83.5426	19.8029	-2.0768	Down	1.2351e-87	4.1938e-86
Unigene27280	655	856	241	119.838	32.2455	-1.8939	Down	1.3795e-87	4.6819e-86
Unigene28203	1803	164	764	8.3408	37.1357	2.1545	Up	1.4047e-87	4.7651e-86
Unigene1542	1217	703	160	52.9696	11.5219	-2.2008	Down	1.6281e-87	5.5205e-86
Unigene22403	1139	76	559	6.1186	43.0112	2.8134	Up	2.2926e-87	7.7659e-86
Unigene21811	1631	250	937	14.0556	50.3477	1.8408	Up	2.3783e-87	8.0522e-86
Unigene17277	633	784	1843	113.573	255.162	1.1678	Up	2.3981e-87	8.1154e-86
Unigene11005	1617	101	621	5.7276	33.657	2.5549	Up	2.477e-87	8.3783e-86
Unigene684	2169	218	874	9.2164	35.3139	1.938	Up	2.4909e-87	8.4215e-86
Unigene18476	1964	61	519	2.8481	23.159	3.0235	Up	2.5095e-87	8.4803e-86
Unigene28298	2075	1651	746	72.9611	31.5075	-1.2114	Down	2.5529e-87	8.6226e-86
Unigene70280	884	50	488	5.1866	48.3795	3.2215	Up	2.689e-87	9.0779e-86
Unigene971	992	748	184	69.1436	16.2555	-2.0887	Down	3.9615e-87	1.3355e-85
Unigene8963	518	2123	1084	375.822	183.398	-1.0351	Down	4.2339e-87	1.4266e-85
Unigene14656	1127	742	181	60.3729	14.075	-2.1008	Down	4.4659e-87	1.5041e-85
Unigene22601	1181	39	454	3.0281	33.6899	3.4758	Up	5.5657e-87	1.8736e-85
Unigene1436	1702	46	475	2.4783	24.4584	3.3029	Up	5.821e-87	1.9586e-85
Unigene17747	3315	797	1860	22.0464	49.1726	1.1573	Up	6.6485e-87	2.2359e-85
Unigene10841	2857	316	1059	10.1424	32.4848	1.6794	Up	6.764e-87	2.2737e-85
Unigene49001	1741	22	397	1.1587	19.9841	4.1083	Up	9.1772e-87	3.0819e-85
Unigene27250	1481	151	732	9.3494	43.3162	2.212	Up	9.7609e-87	3.2764e-85
Unigene6577	1294	47	477	3.3306	32.3056	3.2779	Up	1.0005e-86	3.3567e-85
Unigene5634	1950	119	660	5.596	29.6622	2.4062	Up	1.3197e-86	4.4233e-85
Unigene6243	2050	82	571	3.6679	24.4105	2.7345	Up	1.383e-86	4.6333e-85
Unigene4139	714	1550	680	199.065	83.465	-1.254	Down	1.3979e-86	4.6811e-85
Unigene13650	2209	20	389	0.8302	15.4329	4.2164	Up	1.4473e-86	4.8442e-85
Unigene11184	1156	621	122	49.2602	9.249	-2.4131	Down	1.5763e-86	5.2735e-85
Unigene11852	594	2074	1052	320.173	155.211	-1.0446	Down	2.1356e-86	7.1379e-85
Unigene1015	676	2211	1153	299.919	149.478	-1.0046	Down	2.2737e-86	7.5957e-85
Unigene22494	857	56	501	5.992	51.2331	3.096	Up	2.6488e-86	8.8403e-85
Unigene25261	1523	106	628	6.3822	36.1371	2.5014	Up	3.1516e-86	1.0508e-84
Unigene6725	1792	51	486	2.6097	23.768	3.1871	Up	4.3757e-86	1.4583e-84
Unigene5999	1210	274	976	20.7648	70.6901	1.7674	Up	4.6857e-86	1.5609e-84
Unigene27276	2398	469	1323	17.9344	48.3509	1.4308	Up	6.3691e-86	2.1187e-84
Unigene179	1654	1828	877	101.345	46.4684	-1.125	Down	6.4552e-86	2.1463e-84
Unigene21463	2387	723	174	27.7746	6.3884	-2.1202	Down	6.9707e-86	2.3166e-84
Unigene21514	2329	746	186	29.3719	6.999	-2.0692	Down	7.0908e-86	2.3554e-84
Unigene6419	804	1348	548	153.743	59.7336	-1.3639	Down	8.5683e-86	2.8435e-84
Unigene793	1246	106	626	7.801	44.0302	2.4968	Up	8.8321e-86	2.9296e-84
Unigene5935	1777	673	149	34.7288	7.3484	-2.2406	Down	1.0267e-85	3.4038e-84
Unigene19558	550	1843	889	307.273	141.655	-1.1171	Down	1.1718e-85	3.8832e-84
Unigene25491	558	823	228	135.247	35.8092	-1.9172	Down	1.1866e-85	3.9286e-84
Unigene14980	644	887	264	126.299	35.9263	-1.8137	Down	1.3802e-85	4.5653e-84
Unigene1638	1726	754	191	40.0583	9.6981	-2.0463	Down	1.4773e-85	4.8819e-84
Unigene27249	2268	459	1303	18.558	50.3495	1.4399	Up	1.9134e-85	6.317e-84
Unigene3991	842	372	1151	40.5129	119.8	1.5642	Up	2.6357e-85	8.6936e-84
Unigene27512	1204	76	550	5.7883	40.0341	2.79	Up	3.0371e-85	1.0013e-83
Unigene28407	1160	336	1086	26.5609	82.0476	1.6272	Up	3.211e-85	1.0581e-83
Unigene70386	1078	14	361	1.1909	29.3483	4.6232	Up	3.2948e-85	1.0852e-83
Unigene10944	3128	542	1440	15.8889	40.345	1.3444	Up	4.2356e-85	1.3938e-83
Unigene382	824	650	139	72.335	14.7836	-2.2907	Down	4.358e-85	1.4334e-83
Unigene6199	1480	72	539	4.461	31.9169	2.8389	Up	4.3659e-85	1.4353e-83
Unigene69919	661	11	348	1.526	46.1394	4.9182	Up	4.7833e-85	1.5718e-83
Unigene24354	1692	355	19	19.2393	0.9841	-4.2891	Down	5.031e-85	1.6517e-83
Unigene10893	2781	244	913	8.0455	28.7716	1.8384	Up	5.1879e-85	1.7024e-83
Unigene85	969	237	899	22.4278	81.3073	1.8581	Up	6.2087e-85	2.0364e-83
Unigene22528	1462	301	1020	18.8791	61.143	1.6954	Up	7.148e-85	2.3434e-83
Unigene31692	686	36	436	4.8122	55.7001	3.5329	Up	9.4316e-85	3.0877e-83
Unigene5367	1273	482	64	34.7201	4.406	-2.9782	Down	9.4643e-85	3.097e-83
Unigene23140	1603	144	707	8.2374	38.6527	2.2303	Up	1.1144e-84	3.6414e-83
Unigene27025	1407	86	572	5.6049	35.6284	2.6683	Up	1.7045e-84	5.5542e-83
Unigene11353	3866	269	958	6.3805	21.7169	1.7671	Up	1.7504e-84	5.7013e-83
Unigene26581	745	38	441	4.6772	51.8772	3.4714	Up	1.9153e-84	6.2327e-83
Unigene21998	1543	1112	402	66.0847	22.8325	-1.5332	Down	2.0227e-84	6.579e-83
Unigene70262	860	16	366	1.706	37.2972	4.4504	Up	2.0345e-84	6.6142e-83
Unigene9412	1003	104	615	9.5081	53.7363	2.4987	Up	2.2414e-84	7.2802e-83
Unigene21628	820	1383	577	154.657	61.6674	-1.3265	Down	2.2934e-84	7.4458e-83
Unigene15783	1735	56	493	2.9597	24.9024	3.0728	Up	2.424e-84	7.866e-83
Unigene5607	2444	360	1124	13.5071	40.305	1.5772	Up	2.4377e-84	7.9067e-83
Unigene17620	811	1896	934	214.378	100.93	-1.0868	Down	2.6411e-84	8.5626e-83
Unigene6836	1309	223	868	15.6217	58.1131	1.8953	Up	3.0059e-84	9.7317e-83
Unigene28047	1219	37	437	2.7833	31.4175	3.4967	Up	3.282e-84	1.0621e-82
Unigene21822	1863	541	90	26.6285	4.2337	-2.653	Down	4.0726e-84	1.3173e-82
Unigene22215	2979	90	580	2.7703	17.0628	2.6227	Up	4.5448e-84	1.4694e-82
Unigene17526	1446	193	807	12.2391	48.9102	1.9986	Up	4.6664e-84	1.5073e-82
Unigene70155	771	28	406	3.3302	46.1493	3.7926	Up	1.1801e-83	3.8013e-82
Unigene42242	940	7	325	0.6829	30.3005	5.4715	Up	1.2444e-83	4.0068e-82
Unigene6313	2265	261	938	10.5666	36.2935	1.7802	Up	1.3637e-83	4.3868e-82
Unigene31888	602	1387	583	211.272	84.8723	-1.3157	Down	1.4366e-83	4.6172e-82
Unigene5832	1807	691	163	35.0657	7.9054	-2.1492	Down	1.4615e-83	4.6949e-82
Unigene1363	1570	65	514	3.7964	28.6918	2.9179	Up	1.6348e-83	5.2446e-82
Unigene5894	1306	930	295	65.2983	19.7958	-1.7219	Down	1.693e-83	5.4288e-82
Unigene21472	1570	591	114	34.5183	6.3635	-2.4395	Down	1.7675e-83	5.6625e-82
Unigene11180	799	157	729	18.0183	79.9603	2.1498	Up	2.0194e-83	6.4637e-82
Unigene4911	602	1383	581	210.663	84.5811	-1.3165	Down	2.0757e-83	6.6407e-82
Unigene21225	794	2135	1114	246.57	122.959	-1.0038	Down	2.351e-83	7.5146e-82
Unigene27545	585	630	133	98.7522	19.9246	-2.3093	Down	2.5217e-83	8.053e-82
Unigene49332	2022	101	603	4.5804	26.1355	2.5125	Up	2.8095e-83	8.968e-82
Unigene21560	2497	1480	647	54.3507	22.708	-1.2591	Down	2.8526e-83	9.1015e-82
Unigene540	1517	649	1601	39.2303	92.491	1.2373	Up	3.1066e-83	9.9074e-82
Unigene722	3130	381	1154	11.162	32.3114	1.5334	Up	3.957e-83	1.2614e-81
Unigene11987	597	649	143	99.6856	20.9921	-2.2475	Down	4.9567e-83	1.5793e-81
Unigene17337	618	444	1262	65.8805	178.964	1.4417	Up	5.7565e-83	1.8316e-81
Unigene69190	514	0	282	0	48.0817	15.5532	Up	7.2626e-83	2.3098e-81
Unigene24301	1120	32	416	2.62	32.5514	3.6351	Up	7.4335e-83	2.3631e-81
Unigene35288	972	201	817	18.9623	73.663	1.9578	Up	7.6907e-83	2.4438e-81
Unigene19532	521	1020	351	179.525	59.0423	-1.6044	Down	8.7643e-83	2.7837e-81
Unigene6655	618	54	481	8.0125	68.2104	3.0897	Up	9.197e-83	2.9198e-81
Unigene14856	593	1075	385	166.232	56.8984	-1.5467	Down	1.036e-82	3.2876e-81
Unigene9409	1863	195	804	9.5981	37.8214	1.9784	Up	1.1624e-82	3.6851e-81
Unigene70351	1002	1027	356	93.9864	31.137	-1.5938	Down	1.4579e-82	4.6158e-81
Unigene70381	1063	20	374	1.7253	30.8342	4.1596	Up	1.5831e-82	5.01e-81
Unigene12426	746	1481	651	182.045	76.4779	-1.2512	Down	1.5941e-82	5.0424e-81
Unigene4885	671	782	214	106.868	27.9502	-1.9349	Down	1.8261e-82	5.7687e-81
Unigene14105	577	923	2019	146.686	306.658	1.0639	Up	1.8646e-82	5.8876e-81
Unigene9262	1735	595	118	31.447	5.9604	-2.3994	Down	1.9573e-82	6.1775e-81
Unigene49316	1617	28	401	1.5879	21.7334	3.7747	Up	2.4193e-82	7.6324e-81
Unigene200	1095	1532	687	128.294	54.984	-1.2224	Down	2.6958e-82	8.5009e-81
Unigene69638	586	0	280	0	41.8749	15.3538	Up	2.7778e-82	8.7556e-81
Unigene56	966	48	462	4.5564	41.914	3.2015	Up	2.9446e-82	9.2688e-81
Unigene6547	806	1546	697	175.888	75.7865	-1.2146	Down	3.2008e-82	1.0071e-80
Unigene21836	1107	134	673	11.0999	53.2796	2.263	Up	4.0378e-82	1.2698e-80
Unigene12201	2678	194	799	6.6428	26.1475	1.9768	Up	4.4993e-82	1.4143e-80
Unigene16792	1806	200	811	10.1549	39.3547	1.9544	Up	4.6625e-82	1.465e-80
Unigene6033	966	876	268	83.1551	24.3137	-1.774	Down	4.7949e-82	1.5059e-80
Unigene69442	549	4	304	0.6681	48.5283	6.1826	Up	6.1031e-82	1.9159e-80
Unigene25488	658	185	780	25.7815	103.887	2.0106	Up	6.2634e-82	1.9654e-80
Unigene11366	1063	1197	465	103.258	38.3366	-1.4295	Down	6.6142e-82	2.0736e-80
Unigene5061	736	1925	968	239.836	115.263	-1.0571	Down	7.2139e-82	2.2606e-80
Unigene25373	1588	302	1005	17.4389	55.4638	1.6692	Up	7.2378e-82	2.2671e-80
Unigene3526	704	1267	511	165.031	63.6124	-1.3754	Down	9.1536e-82	2.8659e-80
Unigene3948	895	86	560	8.8113	54.8351	2.6377	Up	9.854e-82	3.0838e-80
Unigene1447	532	1974	1005	340.25	165.557	-1.0393	Down	1.2049e-81	3.7691e-80
Unigene23053	2146	243	893	10.3834	36.4683	1.8124	Up	1.2939e-81	4.0455e-80
Unigene3905	738	1807	884	224.525	104.976	-1.0968	Down	1.2946e-81	4.0461e-80
Unigene12160	805	821	1857	93.5211	202.167	1.1122	Up	1.6201e-81	5.061e-80
Unigene1816	2491	121	641	4.4542	22.5516	2.34	Up	1.8079e-81	5.6451e-80
Unigene5471	3813	1029	361	24.7463	8.2973	-1.5765	Down	1.9224e-81	5.9973e-80
Unigene30574	876	108	611	11.3053	61.1267	2.4348	Up	2.0933e-81	6.522e-80
Unigene17222	2128	42	441	1.8098	18.1619	3.327	Up	2.2268e-81	6.9348e-80
Unigene13929	544	1214	478	204.636	77.0057	-1.41	Down	2.2275e-81	6.9339e-80
Unigene22971	1590	1605	742	92.5636	40.8979	-1.1784	Down	2.2751e-81	7.0788e-80
Unigene6005	1681	202	811	11.0191	42.2812	1.94	Up	2.8266e-81	8.7872e-80
Unigene16170	751	311	1018	37.9737	118.796	1.6454	Up	2.9448e-81	9.1505e-80
Unigene25570	1674	115	626	6.2995	32.7727	2.3792	Up	3.6381e-81	1.1295e-79
Unigene22739	776	361	1107	42.6587	125.02	1.5512	Up	3.794e-81	1.1774e-79
Unigene1737	753	784	219	95.4736	25.4884	-1.9053	Down	5.2217e-81	1.619e-79
Unigene20076	1196	1270	516	97.3721	37.8105	-1.3647	Down	5.2252e-81	1.6193e-79
Unigene18560	687	1542	700	205.821	89.2967	-1.2047	Down	5.6146e-81	1.7393e-79
Unigene21999	876	1315	546	137.652	54.6239	-1.3334	Down	6.0822e-81	1.8833e-79
Unigene6225	513	1018	356	181.967	60.8172	-1.5811	Down	6.283e-81	1.9446e-79
Unigene21600	2430	917	1998	34.6039	72.0581	1.0582	Up	6.328e-81	1.9568e-79
Unigene17693	1910	387	1151	18.5797	52.8124	1.5071	Up	7.0432e-81	2.177e-79
Unigene5649	2016	665	156	30.2478	6.7815	-2.1572	Down	7.4166e-81	2.2914e-79
Unigene6233	704	1235	494	160.863	61.4962	-1.3873	Down	8.8862e-81	2.7431e-79
Unigene11416	1990	1384	593	63.7742	26.1153	-1.2881	Down	9.5637e-81	2.9496e-79
Unigene1515	1620	1735	837	98.2079	45.2798	-1.117	Down	9.9534e-81	3.0685e-79
Unigene21743	1713	488	1322	26.1231	67.6345	1.3724	Up	9.983e-81	3.0762e-79
Unigene7216	1537	577	113	34.4242	6.4432	-2.4176	Down	1.0688e-80	3.2921e-79
Unigene11940	2288	37	423	1.4829	16.2024	3.4497	Up	1.2462e-80	3.8349e-79
Unigene69512	562	2	288	0.3263	44.9107	7.1047	Up	1.3173e-80	4.0522e-79
Unigene1682	866	355	1092	37.59	110.509	1.5557	Up	2.101e-80	6.4573e-79
Unigene17753	1142	781	219	62.7115	16.8063	-1.8997	Down	2.1399e-80	6.5737e-79
Unigene45336	2015	16	351	0.7281	15.266	4.39	Up	2.4867e-80	7.6258e-79
Unigene27814	638	950	317	136.542	43.5444	-1.6488	Down	2.9339e-80	8.9894e-79
Unigene70417	1193	0	273	0	20.0547	14.2917	Up	3.0399e-80	9.3102e-79
Unigene12267	1417	75	526	4.8535	32.5319	2.7448	Up	3.2639e-80	9.9919e-79
Unigene17520	1031	150	698	13.3412	59.3322	2.1529	Up	4.3169e-80	1.3204e-78
Unigene7272	738	61	489	7.5794	58.0693	2.9376	Up	4.5473e-80	1.3903e-78
Unigene16605	1432	910	294	58.2721	17.9928	-1.6954	Down	5.2362e-80	1.6002e-78
Unigene19948	820	218	836	24.3784	89.3483	1.8738	Up	5.3739e-80	1.6415e-78
Unigene20103	784	1288	532	150.648	59.4688	-1.341	Down	5.3914e-80	1.6462e-78
Unigene27171	1220	83	545	6.2385	39.1499	2.6497	Up	5.5393e-80	1.6906e-78
Unigene30458	664	601	126	82.9982	16.6302	-2.3193	Down	5.561e-80	1.6965e-78
Unigene70497	2673	84	547	2.8817	17.9342	2.6377	Up	7.0728e-80	2.1558e-78
Unigene22851	2058	248	893	11.0502	38.0277	1.783	Up	7.7703e-80	2.3674e-78
Unigene11342	3023	762	1753	23.1142	50.8203	1.1366	Up	9.9081e-80	3.0161e-78
Unigene70472	1530	28	391	1.6781	22.3965	3.7384	Up	1.0046e-79	3.0567e-78
Unigene28834	1392	26	384	1.7128	24.1761	3.8192	Up	1.2519e-79	3.8075e-78
Unigene5692	1569	882	279	51.5475	15.5839	-1.7258	Down	1.5516e-79	4.7129e-78
Unigene4036	1192	526	1377	40.4643	101.24	1.3231	Up	1.5842e-79	4.81e-78
Unigene22340	668	1333	564	182.985	73.994	-1.3062	Down	1.6416e-79	4.9821e-78
Unigene6983	976	909	295	85.4036	26.489	-1.6889	Down	1.6953e-79	5.1428e-78
Unigene48730	1005	0	270	0	23.5446	14.5231	Up	2.2739e-79	6.8863e-78
Unigene9497	725	241	877	30.4818	106.012	1.7982	Up	2.4192e-79	7.32e-78
Unigene10318	855	48	450	5.148	46.1254	3.1635	Up	2.7933e-79	8.4447e-78
Unigene21920	1765	108	601	5.611	29.8417	2.411	Up	3.3487e-79	1.0115e-77
Unigene70344	983	18	354	1.6791	31.5605	4.2324	Up	4.134e-79	1.2476e-77
Unigene29764	1292	30	395	2.1292	26.7934	3.6535	Up	4.5116e-79	1.361e-77
Unigene301	2435	107	598	4.0295	21.5227	2.4172	Up	4.7647e-79	1.4367e-77
Unigene30890	867	174	743	18.4032	75.1041	2.0289	Up	4.8969e-79	1.476e-77
Unigene10956	652	494	1321	69.4771	177.562	1.3537	Up	4.9419e-79	1.4889e-77
Unigene20051	1222	1880	951	141.075	68.203	-1.0486	Down	5.7893e-79	1.7427e-77
Unigene516	977	1904	969	178.704	86.9207	-1.0398	Down	6.994e-79	2.1044e-77
Unigene585	1547	111	606	6.5795	34.3302	2.3834	Up	8.6386e-79	2.5948e-77
Unigene19652	1353	60	481	4.0665	31.156	2.9377	Up	8.6954e-79	2.6108e-77
Unigene35275	1597	319	15	18.3167	0.8232	-4.4758	Down	1.1484e-78	3.4451e-77
Unigene50	1975	1176	464	54.6012	20.5895	-1.407	Down	1.2182e-78	3.6528e-77
Unigene14555	1078	180	753	15.3114	61.2167	1.9993	Up	1.3823e-78	4.1433e-77
Unigene27871	581	1148	447	181.187	67.4257	-1.4261	Down	2.3413e-78	7.0058e-77
Unigene21474	2063	1449	648	64.4067	27.5277	-1.2263	Down	2.5101e-78	7.5046e-77
Unigene18053	884	26	379	2.697	37.5734	3.8003	Up	2.5816e-78	7.7151e-77
Unigene12258	2140	113	608	4.842	24.8991	2.3624	Up	3.1124e-78	9.2973e-77
Unigene11265	785	1097	415	128.144	46.3311	-1.4677	Down	3.4501e-78	1.0302e-76
Unigene27436	1479	51	454	3.162	26.9018	3.0888	Up	3.4575e-78	1.0319e-76
Unigene17760	1388	95	566	6.2762	35.7372	2.5095	Up	3.6178e-78	1.0793e-76
Unigene1678	1168	285	952	22.3751	71.4312	1.6747	Up	5.3907e-78	1.6069e-76
Unigene765	2555	248	882	8.9007	30.2532	1.7651	Up	8.3476e-78	2.4851e-76
Unigene69714	599	3	284	0.4593	41.5514	6.4993	Up	8.8271e-78	2.6267e-76
Unigene5897	1452	1801	900	113.739	54.3213	-1.0661	Down	9.2226e-78	2.7433e-76
Unigene70419	1197	9	313	0.6895	22.9163	5.0547	Up	1.0451e-77	3.1073e-76
Unigene27144	542	1164	460	196.932	74.3794	-1.4047	Down	1.1442e-77	3.4005e-76
Unigene70465	1462	35	405	2.1952	24.2774	3.4672	Up	1.3373e-77	3.9712e-76
Unigene16543	956	846	264	81.1474	24.2014	-1.7455	Down	1.4764e-77	4.3806e-76
Unigene27390	1871	239	863	11.7135	40.4232	1.787	Up	1.891e-77	5.5987e-76
Unigene24302	694	321	17	42.4139	2.1468	-4.3043	Down	3.3285e-77	9.8341e-76
Unigene30560	1849	73	508	3.6203	24.078	2.7335	Up	3.4341e-77	1.0142e-75
Unigene11377	1092	1087	413	91.2786	33.1452	-1.4615	Down	5.1928e-77	1.531e-75
Unigene3891	930	160	704	15.7761	66.3412	2.0722	Up	5.2487e-77	1.5468e-75
Unigene16338	1286	1839	932	131.13	63.5139	-1.0459	Down	5.7812e-77	1.703e-75
Unigene6880	1059	937	320	81.1345	26.4818	-1.6153	Down	6.2289e-77	1.8334e-75
Unigene27131	1557	63	481	3.7103	27.0739	2.8673	Up	6.9078e-77	2.0315e-75
Unigene600	622	1966	1026	289.838	144.561	-1.0036	Down	7.1365e-77	2.0979e-75
Unigene70425	1229	2	275	0.1492	19.6099	7.0382	Up	7.3632e-77	2.1637e-75
Unigene12401	853	1078	408	115.886	41.9184	-1.4671	Down	8.1525e-77	2.3946e-75
Unigene11083	611	1165	464	174.842	66.5535	-1.3935	Down	8.2314e-77	2.4167e-75
Unigene11807	516	554	110	98.4515	18.6826	-2.3977	Down	8.2482e-77	2.4207e-75
Unigene6287	697	219	821	28.812	103.23	1.8411	Up	8.9198e-77	2.6167e-75
Unigene70470	1508	18	345	1.0945	20.0499	4.1953	Up	1.1048e-76	3.2369e-75
Unigene22173	831	803	242	88.6088	25.5216	-1.7957	Down	1.3004e-76	3.8069e-75
Unigene22964	852	1191	482	128.184	49.5794	-1.3704	Down	1.4769e-76	4.3217e-75
Unigene16849	1585	47	436	2.7191	24.1074	3.1483	Up	1.6141e-76	4.7213e-75
Unigene4498	700	391	41	51.2202	5.1331	-3.3188	Down	1.6701e-76	4.883e-75
Unigene16505	1651	531	1365	29.4924	72.4569	1.2968	Up	1.6823e-76	4.9168e-75
Unigene35264	765	452	65	54.18	7.4464	-2.8631	Down	1.7859e-76	5.2173e-75
Unigene22303	2385	51	447	1.9608	16.4253	3.0664	Up	1.7939e-76	5.2385e-75
Unigene9480	574	140	659	22.3655	100.616	2.1695	Up	1.9708e-76	5.7526e-75
Unigene4074	909	829	258	83.6282	24.8742	-1.7493	Down	2.8833e-76	8.3987e-75
Unigene31688	3419	86	536	2.3065	13.7391	2.5745	Up	2.9711e-76	8.6508e-75
Unigene26848	3059	1578	748	47.3031	21.4297	-1.1423	Down	3.1154e-76	9.0673e-75
Unigene48949	758	0	259	0	29.945	14.87	Up	3.6405e-76	1.0591e-74
Unigene11547	1153	125	625	9.9413	47.5056	2.2566	Up	3.982e-76	1.1575e-74
Unigene29035	627	42	420	6.1425	58.7051	3.2566	Up	4.1799e-76	1.2145e-74
Unigene16315	922	1108	430	110.197	40.8725	-1.4309	Down	4.5967e-76	1.3351e-74
Unigene21542	3026	423	1183	12.8184	34.2618	1.4184	Up	4.8348e-76	1.4037e-74
Unigene27095	974	249	874	23.4424	78.6405	1.7462	Up	5.4317e-76	1.5763e-74
Unigene42248	847	10	311	1.0826	32.1789	4.8935	Up	5.9654e-76	1.7298e-74
Unigene49230	1525	0	258	0	14.8267	13.8559	Up	7.1198e-76	2.0628e-74
Unigene16692	1866	194	767	9.5335	36.0228	1.9178	Up	8.1245e-76	2.3529e-74
Unigene9869	691	29	379	3.8484	48.0679	3.6427	Up	9.4163e-76	2.7259e-74
Unigene22809	1215	211	800	15.9246	57.7042	1.8574	Up	9.6917e-76	2.8045e-74
Unigene533	2718	104	576	3.5087	18.5724	2.4042	Up	9.93e-76	2.8723e-74
Unigene11120	785	152	681	17.7556	76.0276	2.0982	Up	1.0019e-75	2.8967e-74
Unigene4265	836	136	646	14.9175	67.7205	2.1826	Up	1.6383e-75	4.7309e-74
Unigene27983	1607	58	462	3.3096	25.1953	2.9284	Up	1.6739e-75	4.8319e-74
Unigene4318	724	1499	696	189.856	84.249	-1.1722	Down	1.7208e-75	4.9652e-74
Unigene16282	2453	98	561	3.6635	20.0428	2.4518	Up	1.7567e-75	5.0668e-74
Unigene28142	2011	1912	994	87.1842	43.318	-1.0091	Down	1.7692e-75	5.1007e-74
Unigene6489	1611	59	464	3.3583	25.2416	2.91	Up	2.408e-75	6.9339e-74
Unigene14514	1297	668	171	47.2279	11.5545	-2.0312	Down	2.7659e-75	7.961e-74
Unigene22980	771	264	898	31.3987	102.074	1.7008	Up	2.8762e-75	8.2753e-74
Unigene30000	518	269	907	47.6195	153.452	1.6882	Up	3.1844e-75	9.158e-74
Unigene16357	1226	238	849	17.8012	60.6892	1.7695	Up	3.2705e-75	9.4019e-74
Unigene69904	653	1558	739	218.784	99.1802	-1.1414	Down	3.4143e-75	9.8112e-74
Unigene28409	825	99	562	11.0038	59.7003	2.4397	Up	3.4526e-75	9.9174e-74
Unigene21596	1531	953	336	57.0795	19.2335	-1.5694	Down	4.503e-75	1.2924e-73
Unigene27621	963	661	1562	62.9415	142.151	1.1753	Up	4.6784e-75	1.3416e-73
Unigene19844	544	749	216	126.254	34.7976	-1.8593	Down	5.3053e-75	1.5208e-73
Unigene15309	964	380	1103	36.1467	100.275	1.472	Up	5.5958e-75	1.6034e-73
Unigene25904	518	7	294	1.2392	49.7406	5.3269	Up	6.7084e-75	1.9214e-73
Unigene70485	1792	119	606	6.0894	29.6366	2.283	Up	6.7108e-75	1.9213e-73
Unigene23610	1981	48	432	2.2219	19.1114	3.1046	Up	7.7043e-75	2.2031e-73
Unigene48196	1453	27	369	1.704	22.2564	3.7072	Up	7.8137e-75	2.2335e-73
Unigene70324	938	11	311	1.0754	29.057	4.7559	Up	8.5896e-75	2.4543e-73
Unigene70476	1606	37	400	2.1126	21.8277	3.3691	Up	8.7273e-75	2.4926e-73
Unigene12397	2649	413	1158	14.2965	38.3107	1.4221	Up	9.2764e-75	2.6483e-73
Unigene19924	1000	985	357	90.323	31.2869	-1.5295	Down	9.9717e-75	2.8457e-73
Unigene22024	1494	45	423	2.762	24.8132	3.1673	Up	1.0507e-74	2.9973e-73
Unigene7011	592	946	333	146.532	49.2965	-1.5717	Down	1.0854e-74	3.0948e-73
Unigene5963	850	830	1817	89.5409	187.34	1.065	Up	1.6198e-74	4.6149e-73
Unigene30243	503	301	961	54.8732	167.436	1.6094	Up	1.8263e-74	5.2013e-73
Unigene4073	918	130	628	12.9856	59.953	2.2069	Up	1.868e-74	5.318e-73
Unigene2601	1221	31	380	2.3281	27.2748	3.5503	Up	2.2658e-74	6.4477e-73
Unigene22549	1073	419	55	35.8077	4.4922	-2.9948	Down	2.684e-74	7.6346e-73
Unigene2784	1391	38	401	2.5051	25.2645	3.3342	Up	2.7646e-74	7.8608e-73
Unigene10827	3005	392	1119	11.962	32.6347	1.4479	Up	3.0992e-74	8.805e-73
Unigene26900	1163	1433	656	112.987	49.4331	-1.1926	Down	3.2589e-74	9.2512e-73
Unigene14818	541	288	936	48.8155	151.626	1.6351	Up	3.3425e-74	9.4847e-73
Unigene14042	1142	500	90	40.1482	6.9067	-2.5393	Down	3.4118e-74	9.6776e-73
Unigene502	849	917	317	99.043	32.7224	-1.5978	Down	3.5681e-74	1.0117e-72
Unigene28158	1742	98	555	5.1587	27.9215	2.4363	Up	3.7412e-74	1.0603e-72
Unigene18109	2881	59	459	1.8779	13.9625	2.8944	Up	3.7885e-74	1.0733e-72
Unigene22855	2815	217	803	7.0688	24.9995	1.8224	Up	4.1109e-74	1.1642e-72
Unigene25561	704	99	557	12.8951	69.3388	2.4268	Up	4.3919e-74	1.2432e-72
Unigene7175	1140	1186	489	95.3986	37.5922	-1.3435	Down	5.1263e-74	1.45e-72
Unigene11634	557	656	168	107.997	26.4331	-2.0306	Down	6.184e-74	1.747e-72
Unigene10633	2425	49	431	1.8529	15.5761	3.0715	Up	6.5264e-74	1.843e-72
Unigene16635	1161	912	315	72.0319	23.7778	-1.599	Down	7.3399e-74	2.0719e-72
Unigene5901	1358	181	731	12.222	47.175	1.9485	Up	7.4952e-74	2.1149e-72
Unigene15519	1852	29	371	1.4359	17.556	3.6119	Up	1.1151e-73	3.139e-72
Unigene43827	1642	4	275	0.2234	14.6775	6.0378	Up	1.1535e-73	3.2456e-72
Unigene5870	720	383	42	48.7785	5.1122	-3.2542	Down	1.1995e-73	3.3738e-72
Unigene24620	966	33	383	3.1326	34.7469	3.4715	Up	1.5086e-73	4.2399e-72
Unigene17128	1799	57	451	2.9054	21.9705	2.9188	Up	1.6816e-73	4.7241e-72
Unigene19551	2688	57	451	1.9445	14.7042	2.9188	Up	1.6816e-73	4.7222e-72
Unigene6372	1368	50	432	3.3516	27.6752	3.0457	Up	1.7578e-73	4.9343e-72
Unigene590	1059	73	492	6.321	40.7158	2.6874	Up	1.7981e-73	5.0454e-72
Unigene19340	1569	45	418	2.63	23.3479	3.1502	Up	1.814e-73	5.0879e-72
Unigene16550	1585	179	725	10.3559	40.0869	1.9527	Up	1.84e-73	5.1589e-72
Unigene8931	616	1492	701	222.101	99.7312	-1.1551	Down	1.9109e-73	5.3554e-72
Unigene27887	1117	29	370	2.3807	29.0297	3.6081	Up	2.0236e-73	5.6668e-72
Unigene6579	784	1717	863	200.824	96.4692	-1.0578	Down	2.6869e-73	7.5152e-72
Unigene11506	1200	65	471	4.967	34.398	2.7919	Up	2.7286e-73	7.6288e-72
Unigene7195	908	988	364	99.7776	35.1325	-1.5059	Down	2.7683e-73	7.7367e-72
Unigene9379	3329	1262	543	34.7622	14.2949	-1.282	Down	2.9029e-73	8.1097e-72
Unigene23109	1600	105	567	6.0177	31.0568	2.3676	Up	2.9189e-73	8.151e-72
Unigene952	736	432	1180	53.823	140.507	1.3843	Up	3.4955e-73	9.7535e-72
Unigene15121	1423	22	346	1.4177	21.3091	3.9098	Up	3.5652e-73	9.9442e-72
Unigene49286	1607	0	248	0	13.5248	13.7233	Up	5.8283e-73	1.623e-71
Unigene22585	583	994	369	156.344	55.4692	-1.495	Down	6.0719e-73	1.6902e-71
Unigene14653	1205	1346	602	102.428	43.7828	-1.2262	Down	7.089e-73	1.9726e-71
Unigene27501	521	30	371	5.2801	62.4065	3.5631	Up	7.3245e-73	2.0373e-71
Unigene22512	1605	55	443	3.1423	24.1893	2.9445	Up	7.3543e-73	2.0448e-71
Unigene34017	1629	346	30	19.4768	1.614	-3.593	Down	1.1026e-72	3.0632e-71
Unigene12025	568	755	226	121.888	34.8702	-1.8055	Down	1.1393e-72	3.1639e-71
Unigene43696	1860	0	247	0	11.638	13.5066	Up	1.1398e-72	3.1642e-71
Unigene22206	630	1049	405	152.685	56.3389	-1.4384	Down	1.1532e-72	3.1999e-71
Unigene4309	1216	158	678	11.9148	48.8641	2.036	Up	1.3506e-72	3.7463e-71
Unigene10879	2110	1818	941	79.0085	39.0842	-1.0154	Down	1.387e-72	3.8456e-71
Unigene5879	1376	147	655	9.7963	41.7174	2.0903	Up	1.4741e-72	4.0857e-71
Unigene31425	3041	62	460	1.8696	13.2567	2.8259	Up	1.6104e-72	4.4598e-71
Unigene22079	1127	929	330	75.5882	25.6616	-1.5585	Down	1.6492e-72	4.5656e-71
Unigene20062	894	673	181	69.0303	17.7433	-1.96	Down	2.0098e-72	5.5615e-71
Unigene1852	1596	573	1404	32.9218	77.0953	1.2276	Up	2.4553e-72	6.789e-71
Unigene6309	681	949	343	127.785	44.1409	-1.5335	Down	2.4702e-72	6.8276e-71
Unigene70174	783	1	253	0.1171	28.3174	7.9178	Up	2.5489e-72	7.0367e-71
Unigene27227	1746	54	438	2.836	21.9849	2.9546	Up	2.6642e-72	7.3521e-71
Unigene401	739	815	262	101.129	31.0707	-1.7026	Down	2.8979e-72	7.9908e-71
Unigene11976	662	779	241	107.905	31.9046	-1.7579	Down	2.9517e-72	8.1362e-71
Unigene17656	1158	70	479	5.5431	36.2511	2.7093	Up	3.3965e-72	9.3584e-71
Unigene41912	727	282	11	35.5694	1.326	-4.7455	Down	3.7614e-72	1.036e-70
Unigene21690	1929	351	1035	16.6854	47.0221	1.4948	Up	4.7843e-72	1.3162e-70
Unigene12231	2778	257	867	8.4833	27.3515	1.6889	Up	4.9753e-72	1.3682e-70
Unigene14833	820	593	140	66.3137	14.9626	-2.1479	Down	6.5505e-72	1.7999e-70
Unigene17042	777	84	512	9.9133	57.7488	2.5424	Up	6.5759e-72	1.8062e-70
Unigene25810	1149	43	406	3.4317	30.9671	3.1737	Up	6.6731e-72	1.8322e-70
Unigene27055	562	1735	884	283.091	137.851	-1.0382	Down	7.3292e-72	2.0115e-70
Unigene14650	1440	633	161	40.3091	9.7984	-2.0405	Down	7.5337e-72	2.0669e-70
Unigene6486	614	154	666	22.9993	95.0604	2.0473	Up	7.6925e-72	2.1096e-70
Unigene5464	2396	692	1586	26.4839	58.011	1.1312	Up	9.0143e-72	2.4711e-70
Unigene30105	675	670	1552	91.0192	201.503	1.1466	Up	9.1208e-72	2.4993e-70
Unigene1775	868	123	600	12.9941	60.5795	2.221	Up	9.2149e-72	2.5242e-70
Unigene45070	1824	23	344	1.1563	16.5283	3.8374	Up	9.4615e-72	2.5897e-70
Unigene1084	544	290	925	48.8834	149.017	1.6081	Up	1.1754e-71	3.216e-70
Unigene41979	1009	362	37	32.8988	3.2137	-3.3557	Down	1.1861e-71	3.244e-70
Unigene31808	570	574	131	92.342	20.1414	-2.1968	Down	1.2769e-71	3.4908e-70
Unigene70421	1205	33	375	2.5112	27.2733	3.441	Up	1.6633e-71	4.5437e-70
Unigene49160	1126	0	243	0	18.9131	14.2071	Up	1.6675e-71	4.5535e-70
Unigene13266	1919	61	453	2.9149	20.6879	2.8273	Up	1.7814e-71	4.8625e-70
Unigene30914	627	470	1231	68.7373	172.062	1.3238	Up	2.4115e-71	6.5773e-70
Unigene4738	719	304	18	38.771	2.194	-4.1433	Down	2.4254e-71	6.6129e-70
Unigene6071	2136	345	1020	14.8109	41.8497	1.4986	Up	2.732e-71	7.4399e-70
Unigene10390	757	528	109	63.9588	12.619	-2.3415	Down	2.8046e-71	7.6349e-70
Unigene26652	859	261	870	27.8618	88.7605	1.6716	Up	2.9861e-71	8.1226e-70
Unigene23711	1804	34	377	1.7282	18.3147	3.4057	Up	3.0526e-71	8.3003e-70
Unigene5940	2164	361	1047	15.2972	42.4017	1.4709	Up	3.5116e-71	9.5445e-70
Unigene1097	1530	91	525	5.454	30.072	2.463	Up	4.0857e-71	1.1101e-69
Unigene27078	1100	62	454	5.1685	36.1707	2.807	Up	4.219e-71	1.1445e-69
Unigene30587	1043	312	961	27.4304	80.7482	1.5577	Up	4.25e-71	1.1525e-69
Unigene20267	825	278	900	30.8996	95.6054	1.6295	Up	4.4784e-71	1.2135e-69
Unigene10903	1559	1586	780	93.2866	43.8473	-1.0892	Down	4.5447e-71	1.231e-69
Unigene6709	548	1104	447	184.736	71.486	-1.3697	Down	4.7963e-71	1.2986e-69
Unigene47244	914	18	324	1.8059	31.0665	4.1046	Up	4.8555e-71	1.3141e-69
Unigene1498	1151	1537	745	122.451	56.725	-1.1101	Down	4.9011e-71	1.326e-69
Unigene9280	745	812	1762	99.9452	207.273	1.0523	Up	5.9768e-71	1.6164e-69
Unigene11604	957	904	320	86.6201	29.3043	-1.5636	Down	6.2234e-71	1.6824e-69
Unigene69917	660	3	260	0.4168	34.5242	6.3721	Up	6.6657e-71	1.8006e-69
Unigene43195	1961	1	248	0.0468	11.0833	7.8877	Up	7.1502e-71	1.9307e-69
Unigene18265	1043	285	13	25.0566	1.0923	-4.5197	Down	7.3917e-71	1.9952e-69
Unigene19877	1071	385	1086	32.9635	88.8657	1.4308	Up	7.5021e-71	2.0242e-69
Unigene30531	1145	66	463	5.2857	35.438	2.7451	Up	8.1495e-71	2.1972e-69
Unigene70134	755	18	323	2.1862	37.4929	4.1001	Up	8.9993e-71	2.4245e-69
Unigene874	1978	77	490	3.5697	21.7102	2.6045	Up	9.5363e-71	2.5682e-69
Unigene30351	572	82	502	13.1456	76.9133	2.5487	Up	9.8948e-71	2.6627e-69
Unigene22245	550	720	212	120.042	33.7806	-1.8293	Down	1.2937e-70	3.4799e-69
Unigene7177	1311	1196	510	83.6548	34.0927	-1.295	Down	1.3498e-70	3.6294e-69
Unigene23068	899	958	355	97.7165	34.6069	-1.4975	Down	1.5264e-70	4.1027e-69
Unigene12550	868	668	1539	70.5698	155.386	1.1387	Up	2.0055e-70	5.3824e-69
Unigene25411	616	835	280	124.299	39.8356	-1.6417	Down	2.4595e-70	6.5958e-69
Unigene11068	2880	1154	483	36.7431	14.6977	-1.3219	Down	2.489e-70	6.6722e-69
Unigene30888	705	839	1797	109.128	223.384	1.0335	Up	2.8426e-70	7.6144e-69
Unigene19174	1900	38	385	1.834	17.7583	3.2754	Up	2.9201e-70	7.819e-69
Unigene192	694	289	915	38.1857	115.546	1.5974	Up	3.0801e-70	8.241e-69
Unigene70354	1004	23	338	2.1007	29.5037	3.812	Up	3.5893e-70	9.5962e-69
Unigene20285	902	716	211	72.7895	20.5008	-1.8281	Down	3.6048e-70	9.634e-69
Unigene16431	939	75	482	7.3242	44.9858	2.6187	Up	4.9332e-70	1.3169e-68
Unigene27437	599	465	82	71.185	11.9972	-2.5689	Down	5.1136e-70	1.3646e-68
Unigene21368	1023	165	679	14.7901	58.1685	1.9756	Up	5.8872e-70	1.5686e-68
Unigene48685	1150	23	337	1.834	25.6818	3.8077	Up	6.5751e-70	1.7512e-68
Unigene11228	971	1754	909	165.643	82.0424	-1.0136	Down	6.778e-70	1.8046e-68
Unigene6369	1020	87	510	7.8213	43.8191	2.4861	Up	7.3089e-70	1.9452e-68
Unigene22808	747	640	170	78.5636	19.9445	-1.9779	Down	8.9132e-70	2.3695e-68
Unigene70401	1127	0	237	0	18.4297	14.1697	Up	9.3308e-70	2.4786e-68
Unigene11301	990	1010	391	93.551	34.6127	-1.4345	Down	9.4461e-70	2.5083e-68
Unigene6245	2035	92	521	4.1456	22.4371	2.4362	Up	1.0322e-69	2.7398e-68
Unigene9913	626	418	62	61.23	8.6798	-2.8185	Down	1.0399e-69	2.7593e-68
Unigene49324	1551	15	308	0.8868	17.4033	4.2946	Up	1.106e-69	2.9312e-68
Unigene43141	1091	17	315	1.4288	25.3034	4.1465	Up	1.3692e-69	3.6262e-68
Unigene29488	1635	63	450	3.5333	24.1206	2.7712	Up	1.4801e-69	3.9168e-68
Unigene380	2114	173	693	7.5042	28.7291	1.9367	Up	1.4888e-69	3.9385e-68
Unigene22087	1754	55	429	2.8754	21.4349	2.8981	Up	1.6861e-69	4.4586e-68
Unigene15899	1104	25	342	2.0765	27.1488	3.7087	Up	1.7214e-69	4.5503e-68
Unigene30085	609	64	452	9.6366	65.0452	2.7548	Up	1.9864e-69	5.2489e-68
Unigene31838	677	27	348	3.6571	45.0489	3.6227	Up	2.2527e-69	5.9502e-68
Unigene48268	950	17	314	1.6409	28.9668	4.1418	Up	2.5416e-69	6.7083e-68
Unigene26933	1865	1120	465	55.0683	21.8508	-1.3335	Down	3.2206e-69	8.4909e-68
Unigene21602	3131	366	1043	10.7191	29.1941	1.4455	Up	3.8271e-69	1.0082e-67
Unigene5973	1957	88	509	4.1234	22.794	2.4667	Up	4.068e-69	1.0713e-67
Unigene4303	804	1051	420	119.87	45.7812	-1.3886	Down	4.0823e-69	1.0747e-67
Unigene17454	1370	325	972	21.7533	62.1784	1.5152	Up	4.1706e-69	1.0975e-67
Unigene70292	901	2	248	0.2035	24.1224	6.8892	Up	4.4036e-69	1.1584e-67
Unigene30517	872	556	1354	58.4683	136.081	1.2187	Up	4.7097e-69	1.238e-67
Unigene10288	1523	86	504	5.178	29.0018	2.4857	Up	4.768e-69	1.2528e-67
Unigene22829	770	882	313	105.036	35.6244	-1.56	Down	5.0836e-69	1.3348e-67
Unigene30419	508	610	156	110.11	26.9125	-2.0326	Down	5.8198e-69	1.5275e-67
Unigene16115	1253	277	886	20.2717	61.9693	1.6121	Up	5.9583e-69	1.5633e-67
Unigene11831	797	944	352	108.612	38.706	-1.4885	Down	6.2056e-69	1.6275e-67
Unigene47478	1325	0	234	0	15.4773	13.9179	Up	6.9797e-69	1.8292e-67
Unigene46857	2147	41	388	1.7511	15.8378	3.177	Up	7.5034e-69	1.9657e-67
Unigene21678	1904	112	562	5.394	25.868	2.2617	Up	8.1928e-69	2.1455e-67
Unigene49143	2157	49	410	2.0831	16.6582	2.9994	Up	8.5708e-69	2.2437e-67
Unigene29377	1073	25	339	2.1365	27.6881	3.6959	Up	1.0428e-68	2.7267e-67
Unigene20043	958	431	1149	41.2547	105.111	1.3493	Up	1.2147e-68	3.1752e-67
Unigene17590	1175	1025	405	79.9923	30.2072	-1.405	Down	1.2556e-68	3.2808e-67
Unigene43991	746	0	233	0	27.3723	14.7404	Up	1.365e-68	3.5641e-67
Unigene70346	989	0	233	0	20.6468	14.3336	Up	1.365e-68	3.5628e-67
Unigene30622	1391	873	309	57.5505	19.4682	-1.5637	Down	1.4362e-68	3.7471e-67
Unigene49132	690	1	240	0.1329	30.4829	7.8415	Up	1.4815e-68	3.864e-67
Unigene14521	893	879	1842	90.2609	180.772	1.002	Up	1.6722e-68	4.3596e-67
Unigene16432	1467	88	506	5.5007	30.2283	2.4582	Up	1.8884e-68	4.9197e-67
Unigene5602	3397	818	1751	22.0811	45.1736	1.0327	Up	1.9724e-68	5.1366e-67
Unigene28491	1791	83	494	4.2496	24.1727	2.508	Up	2.1486e-68	5.5933e-67
Unigene28112	839	164	669	17.9244	69.8808	1.963	Up	2.1974e-68	5.7182e-67
Unigene48204	2409	57	429	2.1697	15.6068	2.8466	Up	3.0023e-68	7.7985e-67
Unigene855	1389	31	356	2.0465	22.4616	3.4562	Up	3.2307e-68	8.3856e-67
Unigene12301	3043	356	1020	10.7278	29.376	1.4533	Up	3.4358e-68	8.9147e-67
Unigene9487	772	720	219	85.5219	24.8611	-1.7824	Down	3.4626e-68	8.9807e-67
Unigene26794	3348	609	1431	16.6799	37.4583	1.1672	Up	3.5694e-68	9.2545e-67
Unigene14690	1667	362	1030	19.9129	54.1496	1.4432	Up	3.7738e-68	9.7808e-67
Unigene9420	2753	192	723	6.3952	23.0158	1.8476	Up	3.8875e-68	1.0068e-66
Unigene22560	524	885	318	154.872	53.1851	-1.542	Down	4.1223e-68	1.0672e-66
Unigene14529	837	955	362	104.626	37.9033	-1.4648	Down	4.1596e-68	1.0765e-66
Unigene5727	1610	457	1188	26.0287	64.6673	1.3129	Up	4.5252e-68	1.1702e-66
Unigene26547	700	23	330	3.013	41.3152	3.7774	Up	4.5276e-68	1.1704e-66
Unigene48451	964	0	231	0	21.0005	14.3581	Up	5.2211e-68	1.3487e-66
Unigene28220	1434	111	556	7.098	33.9797	2.2592	Up	5.2666e-68	1.36e-66
Unigene5003	628	682	198	99.5834	27.6312	-1.8496	Down	5.6053e-68	1.4469e-66
Unigene32081	894	325	965	33.3356	94.5984	1.5048	Up	6.0609e-68	1.5639e-66
Unigene1491	1119	532	1308	43.5957	102.441	1.2325	Up	6.2747e-68	1.6185e-66
Unigene24374	1214	56	425	4.2299	30.6806	2.8586	Up	6.4277e-68	1.6573e-66
Unigene42029	2521	42	387	1.5277	13.4534	3.1385	Up	6.664e-68	1.7176e-66
Unigene21430	1535	1729	902	103.288	51.4982	-1.0041	Down	6.9785e-68	1.798e-66
Unigene11131	1013	109	551	9.8669	47.669	2.2724	Up	7.0374e-68	1.8126e-66
Unigene4172	644	810	273	115.335	37.151	-1.6344	Down	7.4139e-68	1.9088e-66
Unigene17628	1637	583	1388	32.6574	74.3078	1.1861	Up	7.5732e-68	1.9491e-66
Unigene19583	1883	52	414	2.5323	19.2683	2.9277	Up	8.2257e-68	2.1147e-66
Unigene21742	983	362	1027	33.7689	91.5611	1.439	Up	1.1456e-67	2.9398e-66
Unigene16857	2403	109	550	4.1594	20.0587	2.2698	Up	1.1499e-67	2.9498e-66
Unigene35054	1024	313	25	28.0289	2.1396	-3.7115	Down	1.1929e-67	3.0589e-66
Unigene45940	1026	20	318	1.7875	27.1627	3.9256	Up	1.4238e-67	3.6497e-66
Unigene70466	1471	20	318	1.2468	18.9456	3.9256	Up	1.4238e-67	3.6483e-66
Unigene5584	1000	571	139	52.3598	12.1817	-2.1037	Down	1.5546e-67	3.9823e-66
Unigene21170	1281	43	388	3.0781	26.5446	3.1083	Up	1.8585e-67	4.7537e-66
Unigene42044	910	0	229	0	22.054	14.4288	Up	1.997e-67	5.106e-66
Unigene48493	1764	0	229	0	11.3771	13.4738	Up	1.997e-67	5.1042e-66
Unigene69736	605	0	229	0	33.1722	15.0177	Up	1.997e-67	5.1023e-66
Unigene17242	566	1292	590	209.319	91.3544	-1.1962	Down	2.1234e-67	5.4233e-66
Unigene17179	908	1077	444	108.766	42.854	-1.3437	Down	2.1458e-67	5.4785e-66
[truncated: 9,662 more rows]
