# Supplementary material for: Transcriptome Sequencing and Comparative Analysis of Saccharina japonica (Laminariales, Phaeophyceae) under Blue Light Induction
Source: PLoS One. 2012 Jun 27;7(6):e39704. doi: 10.1371/journal.pone.0039704 (PMC3384632; doi:10.1371/journal.pone.0039704)
Supplement: File S7 — KEGG functional analysis of the differentially expressed unigenes. (XLS) [file pone.0039704.s007.xls]

## Sheet: File S6
File S7 KEGG functional analysis of the differentially expressed unigenes
Primary Category	Secondary Category	P-value
Primary Metabolism
	Metabolic pathways	0.235399
	Biosynthesis of secondary metabolites	0.363401
	Purine metabolism	0.593018
	Pyrimidine metabolism	0.802353
	RNA degradation	0.834921
	Amino sugar and nucleotide sugar metabolism	0.00875404
	Aminoacyl-tRNA biosynthesis	0.726321
	Pyruvate metabolism	0.126198
	Alanine, aspartate and glutamate metabolism	0.000695902
	Cysteine and methionine metabolism	0.626857
	Valine, leucine and isoleucine degradation	0.334116
	Arginine and proline metabolism	0.0213714
	Glycine, serine and threonine metabolism	0.262504
	Porphyrin and chlorophyll metabolism	0.916477
	Valine, leucine and isoleucine biosynthesis	0.111504
	Propanoate metabolism	0.157832
	Glycerophospholipid metabolism	0.408632
	alpha-Linolenic acid metabolism	0.00282553
	Fatty acid biosynthesis	0.854065
	Selenoamino acid metabolism	0.432116
	Butanoate metabolism	0.925411
	Glutathione metabolism	0.956196
	Nitrogen metabolism	0.135005
	Sulfur metabolism	0.471556
	N-Glycan biosynthesis	0.924994
	Pantothenate and CoA biosynthesis	0.0396525
	Galactose metabolism	0.487775
	Terpenoid backbone biosynthesis	0.991978
	Carotenoid biosynthesis	0.381399
	Phenylalanine, tyrosine and tryptophan biosynthesis	0.900945
	Tryptophan metabolism	0.534869
	Tyrosine metabolism	0.784345
	Linoleic acid metabolism	0.135992
	Lysine degradation	0.828887
	Ubiquinone and other terpenoid-quinone biosynthesis	0.723769
	Biosynthesis of unsaturated fatty acids	0.987888
	One carbon pool by folate	0.3026
	Caffeine metabolism	0.0604539
	Glucosinolate biosynthesis	0.0604539
	Limonene and pinene degradation	0.61938
	Lysine biosynthesis	0.438978
	Arachidonic acid metabolism	0.418043
	Phenylalanine metabolism	0.757832
	Ascorbate and aldarate metabolism	0.477906
	beta-Alanine metabolism	0.908389
	Sphingolipid metabolism	0.581598
	Tropane, piperidine and pyridine alkaloid biosynthesis	0.754096
	Cyanoamino acid metabolism	0.230172
	Nicotinate and nicotinamide metabolism	0.939809
	Phenylpropanoid biosynthesis	0.66605
	Steroid biosynthesis	0.939809
	Thiamine metabolism	0.455509
	Histidine metabolism	0.914635
	Isoquinoline alkaloid biosynthesis	0.306984
	O-Mannosyl glycan biosynthesis	0.549446
	Folate biosynthesis	0.744223
	Synthesis and degradation of ketone bodies	0.744223
	C5-Branched dibasic acid metabolism	0.635991
	Riboflavin metabolism	0.823512
	Vitamin B6 metabolism	0.507221
	Zeatin biosynthesis	0.882979
	Ether lipid metabolism	0.975139
	Stilbenoid, diarylheptanoid and gingerol biosynthesis	0.443684
	Biotin metabolism	0.760019
	Flavone and flavonol biosynthesis	0.57637
	Lipoic acid metabolism	0.760019
Transcription
	Spliceosome	0.999994
	Basal transcription factors	0.921019
	RNA polymerase	0.583419
Energy Store
	Oxidative phosphorylation	0.813638
	Citrate cycle (TCA cycle)	0.297053
	Phosphatidylinositol signaling system	0.145448
	Inositol phosphate metabolism	0.137348
	Starch and sucrose metabolism	0.333655
	Pentose phosphate pathway	0.174577
	Fructose and mannose metabolism	0.725629
	Fatty acid metabolism	0.232994
	Glycerolipid metabolism	0.839254
	Glyoxylate and dicarboxylate metabolism	0.306185
	Pentose and glucuronate interconversions	0.515727
	Other glycan degradation	0.889886
Protein Processing
	Protein processing in endoplasmic reticulum	0.00977388
	Ubiquitin mediated proteolysis	0.368147
	Proteasome	0.999998
	Glycosylphosphatidylinositol(GPI)-anchor biosynthesis	0.914635
Cellular Transport
	ABC transporters	2.71859e-05
	Endocytosis	0.882099
	Protein export	0.807804
	SNARE interactions in vesicular transport	0.761644
Biogenesis of Cellular Components
	Ribosome	0.000375767
	Peroxisome	0.233901
Light Response
	Photosynthesis	0.411424
	Circadian rhythm - plant	0.358685
	Circadian rhythm - mammal	0.746602
	Flavonoid biosynthesis	0.91266
DNA Repair
	Nucleotide excision repair	0.978556
	Mismatch repair	0.996491
	Base excision repair	0.902397
Cell Defense
	Phagosome	0.203133
	Regulation of autophagy	0.108728
	Natural killer cell mediated cytotoxicity	0.0649331
DNA Replication and Processing
	DNA replication	0.999277
	Homologous recombination	0.987118
	Non-homologous end-joining	0.95242
Others
	Sulfur relay system	0.741969
	Plant-pathogen interaction	1.72104e-09
